# Supplementary material for: Solvent-free construction of Cr(iii)-sulfonate coordination polymers
Source: Chem Sci. 2025 May 31;16(26):11823–32. doi: 10.1039/d5sc03014e (PMC12146893; doi:10.1039/d5sc03014e)
Supplement: SC-016-D5SC03014E-s003 [file SC-016-D5SC03014E-s003.cif]

# Supplementary Information (SI) for Chemical Science.
# This journal is © The Royal Society of Chemistry 2025

####################################################################### 
# 
# This file contains crystal structure data downloaded from the 
# Cambridge Structural Database (CSD) hosted by the Cambridge 
# Crystallographic Data Centre (CCDC).
# 
# Full information about CCDC data access policies and citation 
# guidelines are available at http://www.ccdc.cam.ac.uk/access/V1 
# 
# Audit and citation data items may have been added by the CCDC. 
# Please retain this information to preserve the provenance of 
# this file and to allow appropriate attribution of the data. 
# 
#######################################################################

data_TGU7
_database_code_depnum_ccdc_archive 'CCDC 2343359'
loop_
_audit_author_name
_audit_author_address
'Xiaoge Wang'
;Peking University
China
;
_audit_update_record             
;
2024-10-29 deposited with the CCDC.	2025-05-30 downloaded from the CCDC.
;

_audit_creation_method           SHELXL-2019/3
_shelx_SHELXL_version_number     2019/3
_chemical_name_systematic        ?
_chemical_name_common            ?
_chemical_melting_point          ?
_chemical_formula_moiety         ?
_chemical_formula_sum            'C20 H26 Cr2 O20 S4'
_chemical_formula_weight         818.66

loop_
_atom_type_symbol
_atom_type_description
_atom_type_scat_dispersion_real
_atom_type_scat_dispersion_imag
_atom_type_scat_source
C C 0.0000 0.0000 'International Tables Vol C Tables 4.2.6.8 and 6.1.1.4'
H H 0.0000 0.0000 'International Tables Vol C Tables 4.2.6.8 and 6.1.1.4'
Cr Cr 0.0000 0.0000 'International Tables Vol C Tables 4.2.6.8 and 6.1.1.4'
O O 0.0000 0.0000 'International Tables Vol C Tables 4.2.6.8 and 6.1.1.4'
S S 0.0000 0.0000 'International Tables Vol C Tables 4.2.6.8 and 6.1.1.4'

_space_group_crystal_system      monoclinic
_space_group_IT_number           14
_space_group_name_H-M_alt        'P 21/c'
_space_group_name_Hall           '-P 2ybc'

_shelx_space_group_comment       
;
The symmetry employed for this shelxl refinement is uniquely defined
by the following loop, which should always be used as a source of
symmetry information in preference to the above space-group names.
They are only intended as comments.
;

# start Validation Reply Form
_vrf_RINTA01_TGU7                
;
PROBLEM: The value of Rint is greater than 0.12
RESPONSE: This is the result of multiple scattering of electrons in the crystal.
;
_vrf_PLAT029_TGU7                
;
PROBLEM: _diffrn_measured_fraction_theta_full value Low .      0.651 Why?  
RESPONSE: This is the result of multiple scattering of electrons in the crystal.
;
_vrf_PLAT082_TGU7                
;
PROBLEM: High R1 Value ..................................       0.25 Report
RESPONSE: This is the result of multiple scattering of electrons in the crystal.
;
_vrf_PLAT084_TGU7                
;
PROBLEM: High wR2 Value (i.e. > 0.25) ...................       0.62 Report
RESPONSE: This is the result of multiple scattering of electrons in the crystal.
;
_vrf_PLAT026_TGU7                
;
PROBLEM: Ratio Observed / Unique Reflections (too) Low ..        32% Check 
RESPONSE: This is the result of limit data range during 3D ED data collection.
;
_vrf_PLAT341_TGU7                
;
PROBLEM: Low Bond Precision on  C-C Bonds ...............    0.01873 Ang.  
RESPONSE: This is the result of multiple scattering of electrons in the crystal.
;
_vrf_PLAT420_TGU7                
;
PROBLEM: D-H Bond Without Acceptor  O12      --H12A     .     Please Check 
RESPONSE: The structure is chemical rational. The O12 along with H12A and H12B 
are atoms of the coordinated water molecule to Cr3+.
;
_vrf_PLAT911_TGU7                
;
PROBLEM: Missing FCF Refl Between Thmin & STh/L=    0.600        971 Report
RESPONSE: This is the result of limit data range during 3D ED data collection.
;
_vrf_PLAT934_TGU7                
;
PROBLEM: Number of (Iobs-Icalc)/Sigma(W) > 10 Outliers ..          2 Check 
RESPONSE: This is the result of multiple scattering of electrons in the crystal.
;
_vrf_PLAT020_TGU7                
;
PROBLEM: The Value of Rint is Greater Than 0.12 .........      0.164 Report
RESPONSE: This is the result of multiple scattering of electrons in the crystal.
;


loop_
_space_group_symop_operation_xyz
'x, y, z'
'-x, y+1/2, -z+1/2'
'-x, -y, -z'
'x, -y-1/2, z-1/2'

_cell_length_a                   11.006(3)
_cell_length_b                   7.772(2)
_cell_length_c                   18.214(4)
_cell_angle_alpha                90
_cell_angle_beta                 93.509(4)
_cell_angle_gamma                90
_cell_volume                     1555.1(7)
_cell_formula_units_Z            2
_cell_measurement_temperature    180(2)
_cell_measurement_reflns_used    3481
_cell_measurement_theta_min      0.079
_cell_measurement_theta_max      0.871

_exptl_crystal_description       'powder crystal'
_exptl_crystal_colour            'green blue'
_exptl_crystal_density_meas      ?
_exptl_crystal_density_method    ?
_exptl_crystal_density_diffrn    1.748
_exptl_crystal_F_000             271
_exptl_transmission_factor_min   ?
_exptl_transmission_factor_max   ?
_exptl_crystal_size_max          ?
_exptl_crystal_size_mid          ?
_exptl_crystal_size_min          ?
_exptl_absorpt_coefficient_mu    0.000
_shelx_estimated_absorpt_T_min   ?
_shelx_estimated_absorpt_T_max   ?
_exptl_absorpt_correction_type   ?
_exptl_absorpt_correction_T_min  ?
_exptl_absorpt_correction_T_max  ?
_exptl_absorpt_process_details   ?
_exptl_absorpt_special_details   ?
_diffrn_ambient_temperature      180(2)
_diffrn_radiation_wavelength     0.0251
_diffrn_radiation_type           electron
_diffrn_source                   0.02510
_diffrn_measurement_device_type  electron
_diffrn_measurement_method       cRED
_diffrn_detector_area_resol_mean ?
_diffrn_reflns_number            3481
_diffrn_reflns_av_unetI/netI     0.2346
_diffrn_reflns_av_R_equivalents  0.1639
_diffrn_reflns_limit_h_min       -10
_diffrn_reflns_limit_h_max       12
_diffrn_reflns_limit_k_min       -9
_diffrn_reflns_limit_k_max       8
_diffrn_reflns_limit_l_min       -18
_diffrn_reflns_limit_l_max       21
_diffrn_reflns_theta_min         0.079
_diffrn_reflns_theta_max         0.871
_diffrn_reflns_theta_full        0.863
_diffrn_measured_fraction_theta_max 0.644
_diffrn_measured_fraction_theta_full 0.651
_diffrn_reflns_Laue_measured_fraction_max 0.644
_diffrn_reflns_Laue_measured_fraction_full 0.651
_diffrn_reflns_point_group_measured_fraction_max 0.644
_diffrn_reflns_point_group_measured_fraction_full 0.651
_reflns_number_total             1864
_reflns_number_gt                604
_reflns_threshold_expression     'I > 2\s(I)'
_reflns_Friedel_coverage         0.000
_reflns_Friedel_fraction_max     .
_reflns_Friedel_fraction_full    .

_reflns_special_details          
;
 Reflections were merged by SHELXL according to the crystal
 class for the calculation of statistics and refinement.
 
 _reflns_Friedel_fraction is defined as the number of unique
 Friedel pairs measured divided by the number that would be
 possible theoretically, ignoring centric projections and
 systematic absences.
;

_computing_data_collection       ?
_computing_cell_refinement       ?
_computing_data_reduction        ?
_computing_structure_solution    'SHELXT 2014/5 (Sheldrick, 2014)'
_computing_structure_refinement  'SHELXL-2019/2 (Sheldrick, 2019)'
_computing_molecular_graphics    ?
_computing_publication_material  ?
_refine_special_details          ?
_refine_ls_structure_factor_coef Fsqd
_refine_ls_matrix_type           full
_refine_ls_weighting_scheme      calc
_refine_ls_weighting_details     
'w=1/[\s^2^(Fo^2^)+(0.2000P)^2^] where P=(Fo^2^+2Fc^2^)/3'
_atom_sites_solution_primary     ?
_atom_sites_solution_secondary   ?
_atom_sites_solution_hydrogens   mixed
_refine_ls_hydrogen_treatment    mixed
_refine_ls_extinction_method     none
_refine_ls_extinction_coef       .
_refine_ls_number_reflns         1864
_refine_ls_number_parameters     184
_refine_ls_number_restraints     146
_refine_ls_R_factor_all          0.3998
_refine_ls_R_factor_gt           0.2466
_refine_ls_wR_factor_ref         0.6155
_refine_ls_wR_factor_gt          0.5482
_refine_ls_goodness_of_fit_ref   1.621
_refine_ls_restrained_S_all      1.620
_refine_ls_shift/su_max          0.000
_refine_ls_shift/su_mean         0.000

loop_
_atom_site_label
_atom_site_type_symbol
_atom_site_fract_x
_atom_site_fract_y
_atom_site_fract_z
_atom_site_U_iso_or_equiv
_atom_site_adp_type
_atom_site_occupancy
_atom_site_site_symmetry_order
_atom_site_calc_flag
_atom_site_refinement_flags_posn
_atom_site_refinement_flags_adp
_atom_site_refinement_flags_occupancy
_atom_site_disorder_assembly
_atom_site_disorder_group
Cr1 Cr 0.0730(10) 0.2670(9) 0.3841(3) 0.059(5) Uani 1 1 d D . . . .
S2 S 0.2158(14) 0.2006(14) 0.5404(6) 0.052(4) Uani 1 1 d D U . . .
S3 S 0.1758(15) 0.6541(13) 0.3678(5) 0.042(4) Uani 1 1 d D U . . .
O4 O 0.135(3) 0.796(2) 0.4082(11) 0.058(8) Uani 1 1 d D U . . .
O5 O 0.150(3) 0.486(2) 0.4047(10) 0.053(7) Uani 1 1 d D U . . .
O7 O 0.227(3) 0.058(2) 0.5913(10) 0.060(11) Uani 1 1 d . . . . .
O8 O 0.153(3) 0.348(2) 0.5690(10) 0.056(8) Uani 1 1 d D U . . .
O10 O -0.0577(16) 0.320(2) 0.4530(8) 0.040(7) Uani 1 1 d D U . . .
H10A H -0.103795 0.231612 0.457005 0.060 Uiso 1 1 d R U . . .
H10B H -0.105580 0.397204 0.433833 0.060 Uiso 1 1 d R U . . .
C16 C 0.5300(16) 0.2359(16) 0.4475(5) 0.063(9) Uani 1 1 d G U . . .
H16 H 0.554387 0.217664 0.398993 0.075 Uiso 1 1 calc R U . . .
C15 C 0.4081(15) 0.2191(16) 0.4626(6) 0.069(9) Uani 1 1 d G U . . .
H15 H 0.349244 0.189522 0.424378 0.083 Uiso 1 1 calc R U . . .
C14 C 0.3724(13) 0.2458(16) 0.5339(6) 0.062(9) Uani 1 1 d DG U . . .
C19 C 0.4587(13) 0.2892(11) 0.5900(5) 0.036(7) Uani 1 1 d G U . . .
C18 C 0.5805(12) 0.3059(12) 0.5749(5) 0.050(8) Uani 1 1 d G U . . .
C17 C 0.6163(13) 0.2793(17) 0.5036(6) 0.076(10) Uani 1 1 d G U . . .
H17 H 0.699451 0.290772 0.493273 0.091 Uiso 1 1 calc R U . . .
C21 C 0.5084(19) 0.3520(18) 0.7179(5) 0.064(9) Uani 1 1 d G U . . .
H21 H 0.484020 0.366756 0.766641 0.077 Uiso 1 1 calc R U . . .
C22 C 0.6306(18) 0.3678(18) 0.7032(6) 0.069(10) Uani 1 1 d G U . . .
H22 H 0.689590 0.393251 0.741977 0.082 Uiso 1 1 calc R U . . .
C23 C 0.6665(14) 0.3465(18) 0.6318(7) 0.069(9) Uani 1 1 d G U . . .
C20 C 0.4221(16) 0.3147(16) 0.6611(6) 0.053(8) Uani 1 1 d G U . . .
H20 H 0.338468 0.306567 0.670809 0.064 Uiso 1 1 calc R U . . .
O11 O -0.012(3) 0.047(3) 0.3618(9) 0.051(8) Uani 1 1 d D U . . .
H11A H -0.088(3) 0.029(3) 0.354(6) 0.064 Uiso 1 1 d DR U . . .
H11B H 0.021(3) -0.052(3) 0.361(6) 0.064 Uiso 1 1 d DR U . . .
O9 O 0.1717(19) 0.155(2) 0.4639(8) 0.053(7) Uani 1 1 d D U . . .
O6 O 0.122(3) 0.642(3) 0.2929(8) 0.047(7) Uani 1 1 d D U . . .
O12 O -0.0333(19) 0.376(2) 0.3039(7) 0.042(5) Uani 1 1 d D U . . .
H12A H -0.108207 0.383037 0.317138 0.063 Uiso 1 1 d R U . . .
H12B H -0.040107 0.312225 0.264235 0.063 Uiso 1 1 d R U . . .
O13 O 0.1808(18) 0.198(2) 0.3042(8) 0.042(5) Uani 1 1 d D U . . .
H13 H 0.164(4) 0.191(15) 0.2581(10) 0.053 Uiso 1 1 d DR U . . .

loop_
_atom_site_aniso_label
_atom_site_aniso_U_11
_atom_site_aniso_U_22
_atom_site_aniso_U_33
_atom_site_aniso_U_23
_atom_site_aniso_U_13
_atom_site_aniso_U_12
Cr1 0.128(15) 0.039(5) 0.009(4) -0.001(3) 0.009(5) 0.009(7)
S2 0.077(10) 0.041(6) 0.037(6) 0.012(5) 0.003(6) -0.004(7)
S3 0.066(10) 0.040(6) 0.021(5) -0.003(5) 0.002(6) 0.000(7)
O4 0.075(19) 0.047(11) 0.049(11) -0.004(9) -0.009(11) 0.005(13)
O5 0.062(12) 0.051(9) 0.045(9) 0.002(7) 0.003(8) 0.000(9)
O7 0.11(4) 0.034(11) 0.043(13) 0.001(9) 0.024(14) -0.015(16)
O8 0.09(2) 0.038(10) 0.040(10) -0.005(9) 0.025(11) 0.010(13)
O10 0.058(18) 0.020(8) 0.039(10) 0.011(8) -0.011(10) 0.002(11)
C16 0.066(13) 0.065(11) 0.057(11) -0.004(8) 0.005(9) 0.001(9)
C15 0.072(14) 0.070(12) 0.066(11) 0.003(9) 0.008(9) 0.001(10)
C14 0.068(14) 0.061(11) 0.056(11) 0.001(8) 0.003(9) 0.007(9)
C19 0.048(12) 0.035(9) 0.026(9) -0.001(7) 0.006(8) -0.005(9)
C18 0.062(13) 0.048(10) 0.040(9) -0.005(8) 0.010(9) 0.008(9)
C17 0.083(14) 0.079(12) 0.066(12) -0.013(9) 0.001(9) -0.005(10)
C21 0.069(14) 0.074(11) 0.050(10) -0.003(8) 0.002(9) 0.004(10)
C22 0.072(14) 0.065(12) 0.068(11) 0.000(9) 0.003(9) -0.007(10)
C23 0.080(14) 0.060(11) 0.066(11) -0.017(9) 0.005(9) -0.001(10)
C20 0.058(13) 0.057(11) 0.044(10) -0.004(8) -0.003(9) -0.011(9)
O11 0.061(19) 0.042(10) 0.052(11) 0.000(9) 0.009(13) -0.009(13)
O9 0.064(12) 0.047(9) 0.047(9) -0.006(7) 0.005(8) 0.006(9)
O6 0.061(19) 0.055(11) 0.026(9) 0.008(8) 0.023(10) 0.007(13)
O12 0.069(13) 0.047(7) 0.010(5) 0.003(6) -0.008(6) -0.001(9)
O13 0.069(13) 0.047(7) 0.010(5) 0.003(6) -0.008(6) -0.001(9)

_geom_special_details            
;
 All esds (except the esd in the dihedral angle between two l.s. planes)
 are estimated using the full covariance matrix.  The cell esds are taken
 into account individually in the estimation of esds in distances, angles
 and torsion angles; correlations between esds in cell parameters are only
 used when they are defined by crystal symmetry.  An approximate (isotropic)
 treatment of cell esds is used for estimating esds involving l.s. planes.
;

loop_
_geom_bond_atom_site_label_1
_geom_bond_atom_site_label_2
_geom_bond_distance
_geom_bond_site_symmetry_2
_geom_bond_publ_flag
Cr1 O5 1.93(2) . ?
Cr1 O9 1.965(14) . ?
Cr1 O11 1.98(2) . ?
Cr1 O12 2.002(9) . ?
Cr1 O13 2.007(5) . ?
Cr1 O10 2.009(10) . ?
S2 O7 1.44(2) . ?
S2 O8 1.451(17) . ?
S2 O9 1.490(14) . ?
S2 C14 1.770(16) . ?
S3 O4 1.415(17) . ?
S3 O6 1.456(16) . ?
S3 O5 1.502(16) . ?
S3 C23 1.735(19) 3_666 ?
C16 C17 1.3922 . ?
C16 C15 1.3923 . ?
C15 C14 1.3941 . ?
C14 C19 1.3932 . ?
C19 C18 1.3914 . ?
C19 C20 1.3946 . ?
C18 C17 1.3956 . ?
C18 C23 1.3957 . ?
C21 C20 1.3914 . ?
C21 C22 1.3927 . ?
C22 C23 1.3925 . ?

loop_
_geom_angle_atom_site_label_1
_geom_angle_atom_site_label_2
_geom_angle_atom_site_label_3
_geom_angle
_geom_angle_site_symmetry_1
_geom_angle_site_symmetry_3
_geom_angle_publ_flag
O5 Cr1 O9 91.8(9) . . ?
O5 Cr1 O11 177.8(9) . . ?
O9 Cr1 O11 90.1(9) . . ?
O5 Cr1 O12 90.0(9) . . ?
O9 Cr1 O12 177.7(7) . . ?
O11 Cr1 O12 88.0(9) . . ?
O5 Cr1 O13 96.0(9) . . ?
O9 Cr1 O13 95.3(8) . . ?
O11 Cr1 O13 85.0(9) . . ?
O12 Cr1 O13 86.0(8) . . ?
O5 Cr1 O10 91.3(9) . . ?
O9 Cr1 O10 90.7(7) . . ?
O11 Cr1 O10 87.5(8) . . ?
O12 Cr1 O10 87.7(7) . . ?
O13 Cr1 O10 170.3(9) . . ?
O7 S2 O8 113.5(15) . . ?
O7 S2 O9 115.4(13) . . ?
O8 S2 O9 112.8(14) . . ?
O7 S2 C14 98.4(17) . . ?
O8 S2 C14 111.0(15) . . ?
O9 S2 C14 104.3(11) . . ?
O4 S3 O6 114.5(15) . . ?
O4 S3 O5 112.0(15) . . ?
O6 S3 O5 106.6(13) . . ?
O4 S3 C23 110.2(17) . 3_666 ?
O6 S3 C23 110.7(14) . 3_666 ?
O5 S3 C23 102.1(14) . 3_666 ?
S3 O5 Cr1 140.5(14) . . ?
C17 C16 C15 120.0 . . ?
C16 C15 C14 120.0 . . ?
C19 C14 C15 120.0 . . ?
C19 C14 S2 128.4(7) . . ?
C15 C14 S2 111.4(7) . . ?
C18 C19 C14 120.0 . . ?
C18 C19 C20 120.4 . . ?
C14 C19 C20 119.6 . . ?
C19 C18 C17 120.0 . . ?
C19 C18 C23 119.5 . . ?
C17 C18 C23 120.5 . . ?
C16 C17 C18 120.0 . . ?
C20 C21 C22 119.9 . . ?
C23 C22 C21 120.1 . . ?
C22 C23 C18 120.1 . . ?
C22 C23 S3 109.7(8) . 3_666 ?
C18 C23 S3 129.4(8) . 3_666 ?
C21 C20 C19 119.9 . . ?
S2 O9 Cr1 136.0(11) . . ?

loop_
_geom_hbond_atom_site_label_D
_geom_hbond_atom_site_label_H
_geom_hbond_atom_site_label_A
_geom_hbond_distance_DH
_geom_hbond_distance_HA
_geom_hbond_distance_DA
_geom_hbond_angle_DHA
_geom_hbond_site_symmetry_A
_geom_hbond_publ_flag
O11 H11A O7 0.85 2.01 2.69(4) 137.9 3_556 yes
O11 H11B O4 0.85 1.90 2.65(3) 145.6 1_545 yes

_refine_diff_density_max         0.569
_refine_diff_density_min         -0.321
_refine_diff_density_rms         0.071

_shelx_res_file                  
;
TITL 1_a.res in P2(1)/c
    008.res
    created by SHELXL-2019/3 at 16:18:14 on 29-Oct-2024

CELL 0.0251 11.005872 7.77184 18.214369 90 93.50854 90
ZERR 2 0.002942 0.002007 0.004347 0 0.00443 0
LATT 1
SYMM -X,0.5+Y,0.5-Z
SFAC  C 0.731 36.995 1.195 11.297 0.456 2.814 0.125 0.346 0 0 0 0 0.77 12.011
SFAC  H 0.375 15.495 0.141 4.126 0.022 0.025 -0.101 46.884 0 0 0 0 0.32 1.008
SFAC  CR 2.307 78.405 2.334 15.785 1.823 3.157 0.49 0.364 0 0 0 0 1.18 51.996
SFAC  O 0.455 23.78 0.917 7.622 0.472 2.144 0.138 0.296 0 0 0 0 0.73 15.999
SFAC  S 1.659 36.65 2.386 11.488 0.79 2.469 0.321 0.34 0 0 0 0 1.02 32.066
UNIT 40 52 4 40 8

EQIV $1 1-X,1-Y,1-Z
EQIV $2 -X,-Y,1-Z
EQIV $3 +X,-1+Y,+Z
DFIX 1.45 O8 S2
DFIX 1.52 O9 S2
DFIX 1.96 O9 Cr1
DFIX 2 0.01 O10 Cr1
DFIX 0.85 0.001 H11a O11
DFIX 0.85 0.001 H11b O11
DFIX 0.85 0.001 H13 O13
DFIX 2 0.005 O13 Cr1
DFIX 2.01 0.01 O12 Cr1
DFIX 1.8 C14 S2
DFIX 1.52 O5 S3
DFIX 1.45 O4 S3
DFIX 1.45 O6 S3
DFIX 1.8 S3 C23_$1
DANG 2.8 O10 O9
DANG 2.8 O10 O12
DANG 2.7 O9 C14
FLAT O10 O12 O9 Cr1
FLAT O5 O11 O9 O12 Cr1
DELU 0.01 0.02 O13 O12
SIMU 0.01 0.02 2 O13 O12
ISOR 0.01 0.02 O8 O6 O10 O5
ISOR 0.01 0.02 O13 O12
ISOR 0.01 0.02 C17 C15
ISOR 0.01 0.02 C22 C20
ISOR 0.01 0.02 C21 C19
ISOR 0.01 0.02 C23 S3
ISOR 0.01 0.02 O4 C16
ISOR 0.01 0.02 C14 C18 O11 O9 S2
EADP O13 O12

L.S. 50
PLAN  5
TEMP -93
HTAB O11 O7_$2
HTAB O11 O4_$3
HTAB
list 4
HTAB
fmap 2
acta
REM <olex2.extras>
REM <HklSrc "%.\\007.hkl">
REM </olex2.extras>

WGHT    0.200000
FVAR       1.39341
CR1   3    0.073030    0.267030    0.384078    11.00000    0.12811    0.03934 =
         0.00940   -0.00126    0.00871    0.00877
S2    5    0.215801    0.200641    0.540405    11.00000    0.07651    0.04146 =
         0.03691    0.01218    0.00311   -0.00370
S3    5    0.175783    0.654057    0.367808    11.00000    0.06559    0.04013 =
         0.02077   -0.00319    0.00248    0.00041
O4    4    0.135494    0.796361    0.408249    11.00000    0.07513    0.04715 =
         0.04860   -0.00399   -0.00943    0.00528
O5    4    0.150429    0.486071    0.404667    11.00000    0.06170    0.05081 =
         0.04504    0.00171    0.00339    0.00029
O7    4    0.227450    0.058349    0.591350    11.00000    0.10529    0.03369 =
         0.04269    0.00128    0.02417   -0.01521
O8    4    0.152562    0.347644    0.568957    11.00000    0.09182    0.03795 =
         0.03985   -0.00549    0.02506    0.00980
O10   4   -0.057699    0.319911    0.453008    11.00000    0.05850    0.02038 =
         0.03905    0.01065   -0.01088    0.00222
AFIX   7
H10A  2   -0.103795    0.231612    0.457005    11.00000   -1.50000
H10B  2   -0.105580    0.397204    0.433833    11.00000   -1.50000
AFIX   6
C16   1    0.530033    0.235868    0.447532    11.00000    0.06632    0.06474 =
         0.05682   -0.00351    0.00526    0.00120
AFIX  43
H16   2    0.554387    0.217664    0.398993    11.00000   -1.20000
AFIX   5
C15   1    0.408097    0.219134    0.462621    11.00000    0.07196    0.07034 =
         0.06562    0.00275    0.00815    0.00131
AFIX  43
H15   2    0.349244    0.189522    0.424378    11.00000   -1.20000
AFIX   5
C14   1    0.372380    0.245840    0.533858    11.00000    0.06846    0.06082 =
         0.05584    0.00078    0.00269    0.00660
C19   1    0.458671    0.289179    0.589966    11.00000    0.04797    0.03515 =
         0.02622   -0.00071    0.00617   -0.00471
C18   1    0.580537    0.305913    0.574907    11.00000    0.06158    0.04848 =
         0.03981   -0.00487    0.01036    0.00786
C17   1    0.616263    0.279277    0.503580    11.00000    0.08251    0.07851 =
         0.06628   -0.01307    0.00065   -0.00468
AFIX  43
H17   2    0.699451    0.290772    0.493273    11.00000   -1.20000
AFIX   5
C21   1    0.508424    0.352042    0.717902    11.00000    0.06860    0.07443 =
         0.04979   -0.00283    0.00212    0.00404
AFIX  43
H21   2    0.484020    0.366756    0.766641    11.00000   -1.20000
AFIX   5
C22   1    0.630630    0.367846    0.703213    11.00000    0.07245    0.06508 =
         0.06789   -0.00032    0.00339   -0.00654
AFIX  43
H22   2    0.689590    0.393251    0.741977    11.00000   -1.20000
AFIX   5
C23   1    0.666516    0.346460    0.631786    11.00000    0.07952    0.05965 =
         0.06647   -0.01669    0.00506   -0.00072
C20   1    0.422115    0.314683    0.661124    11.00000    0.05827    0.05711 =
         0.04355   -0.00353   -0.00291   -0.01150
AFIX  43
H20   2    0.338468    0.306567    0.670809    11.00000   -1.20000
AFIX   0
O11   4   -0.012291    0.047302    0.361779    11.00000    0.06090    0.04213 =
         0.05199   -0.00043    0.00908   -0.00872
AFIX   8
H11A  2   -0.087614    0.029129    0.353553    11.00000   -1.25000
H11B  2    0.020663   -0.052201    0.360916    11.00000   -1.25000
AFIX   0
O9    4    0.171655    0.154741    0.463918    11.00000    0.06406    0.04719 =
         0.04661   -0.00564    0.00480    0.00594
O6    4    0.121975    0.641967    0.292949    11.00000    0.06140    0.05484 =
         0.02627    0.00812    0.02278    0.00744
O12   4   -0.033327    0.375866    0.303898    11.00000    0.06886    0.04661 =
         0.01008    0.00315   -0.00811   -0.00067
AFIX   7
H12A  2   -0.108207    0.383037    0.317138    11.00000   -1.50000
H12B  2   -0.040107    0.312225    0.264235    11.00000   -1.50000
AFIX   0
O13   4    0.180768    0.197518    0.304179    11.00000    0.06886    0.04661 =
         0.01008    0.00315   -0.00811   -0.00067
AFIX   8
H13   2    0.164160    0.190921    0.258077    11.00000   -1.25000
AFIX   0
HKLF 4


REM  1_a.res in P2(1)/c
REM wR2 = 0.6155, GooF = S = 1.621, Restrained GooF = 1.620 for all data
REM R1 = 0.2466 for 604 Fo > 4sig(Fo) and 0.3998 for all 1864 data
REM 184 parameters refined using 146 restraints

END

WGHT      0.2000      0.0000

REM Instructions for potential hydrogen bonds
EQIV $4 -x, -y+1, -z+1
HTAB O10 O8_$4
HTAB O11 O7_$2
HTAB O11 S3_$3
HTAB O11 O4_$3
EQIV $5 -x, y-1/2, -z+1/2
HTAB O12 S3_$5
HTAB O12 O6_$5

REM Highest difference peak  0.569,  deepest hole -0.321,  1-sigma level  0.071
Q1    1   0.2324  0.1930  0.2981  11.00000  0.05    0.57
Q2    1   0.7458  0.3216  0.6474  11.00000  0.05    0.23
Q3    1  -0.0459  0.1399  0.4763  11.00000  0.05    0.20
Q4    1   0.3066  0.5394  0.6423  11.00000  0.05    0.19
Q5    1   0.5784  0.0013  0.3754  11.00000  0.05    0.19
;
_shelx_res_checksum              47072
####################################################################### 
# 
# This file contains crystal structure data downloaded from the 
# Cambridge Structural Database (CSD) hosted by the Cambridge 
# Crystallographic Data Centre (CCDC).
# 
# Full information about CCDC data access policies and citation 
# guidelines are available at http://www.ccdc.cam.ac.uk/access/V1 
# 
# Audit and citation data items may have been added by the CCDC. 
# Please retain this information to preserve the provenance of 
# this file and to allow appropriate attribution of the data. 
# 
#######################################################################

data_TGU10
_database_code_depnum_ccdc_archive 'CCDC 2343362'
loop_
_audit_author_name
_audit_author_address
'Xiaoge Wang'
;Peking University
China
;
_audit_update_record             
;
2024-10-29 deposited with the CCDC.	2025-05-30 downloaded from the CCDC.
;

_audit_creation_method           SHELXL-2019/3
_shelx_SHELXL_version_number     2019/3
_chemical_name_systematic        ?
_chemical_name_common            ?
_chemical_melting_point          ?
_chemical_formula_moiety         ?
_chemical_formula_sum            'C9 H10 Cr O11 S3'
_chemical_formula_weight         442.36

loop_
_atom_type_symbol
_atom_type_description
_atom_type_scat_dispersion_real
_atom_type_scat_dispersion_imag
_atom_type_scat_source
C C 0.0000 0.0000 'International Tables Vol C Tables 4.2.6.8 and 6.1.1.4'
H H 0.0000 0.0000 'International Tables Vol C Tables 4.2.6.8 and 6.1.1.4'
Cr Cr 0.0000 0.0000 'International Tables Vol C Tables 4.2.6.8 and 6.1.1.4'
O O 0.0000 0.0000 'International Tables Vol C Tables 4.2.6.8 and 6.1.1.4'
S S 0.0000 0.0000 'International Tables Vol C Tables 4.2.6.8 and 6.1.1.4'

_space_group_crystal_system      monoclinic
_space_group_IT_number           14
_space_group_name_H-M_alt        'P 21/c'
_space_group_name_Hall           '-P 2ybc'

_shelx_space_group_comment       
;
The symmetry employed for this shelxl refinement is uniquely defined
by the following loop, which should always be used as a source of
symmetry information in preference to the above space-group names.
They are only intended as comments.
;

# start Validation Reply Form
_vrf_RINTA01_TGU10               
;
PROBLEM: The value of Rint is greater than 0.12
RESPONSE: This is the result of multiple scattering of electrons in the crystal.
;
_vrf_PLAT029_TGU10               
;
PROBLEM: _diffrn_measured_fraction_theta_full value Low .      0.923 Why?  
RESPONSE: This is the result of limit data range during 3D ED data collection.
;
_vrf_PLAT082_TGU10               
;
PROBLEM: High R1 Value ..................................       0.22 Report
RESPONSE: This is the result of multiple scattering of electrons in the crystal.
;
_vrf_PLAT084_TGU10               
;
PROBLEM: High wR2 Value (i.e. > 0.25) ...................       0.55 Report
RESPONSE: This is the result of multiple scattering of electrons in the crystal.
;
_vrf_PLAT911_TGU10               
;
PROBLEM: Missing FCF Refl Between Thmin & STh/L=    0.600        203 Report
RESPONSE: This is the result of limit data range during 3D ED data collection.
;
_vrf_PLAT020_TGU10               
;
PROBLEM: The Value of Rint is Greater Than 0.12 .........      0.177 Report
RESPONSE: This is the result of multiple scattering of electrons in the crystal.
;
_vrf_PLAT026_TGU10               
;
PROBLEM: Ratio Observed / Unique Reflections (too) Low ..        47% Check 
RESPONSE: This is the result of limit data range during 3D ED data collection.
;


loop_
_space_group_symop_operation_xyz
'x, y, z'
'-x, y+1/2, -z+1/2'
'-x, -y, -z'
'x, -y-1/2, z-1/2'

_cell_length_a                   9.9289(12)
_cell_length_b                   9.5629(10)
_cell_length_c                   15.8800(17)
_cell_angle_alpha                90
_cell_angle_beta                 103.656(3)
_cell_angle_gamma                90
_cell_volume                     1465.2(3)
_cell_formula_units_Z            4
_cell_measurement_temperature    180(2)
_cell_measurement_reflns_used    6691
_cell_measurement_theta_min      0.075
_cell_measurement_theta_max      0.875

_exptl_crystal_description       sheet
_exptl_crystal_colour            'green blue'
_exptl_crystal_density_meas      ?
_exptl_crystal_density_method    ?
_exptl_crystal_density_diffrn    2.005
_exptl_crystal_F_000             285
_exptl_transmission_factor_min   ?
_exptl_transmission_factor_max   ?
_exptl_crystal_size_max          ?
_exptl_crystal_size_mid          ?
_exptl_crystal_size_min          ?
_exptl_absorpt_coefficient_mu    0.000
_shelx_estimated_absorpt_T_min   ?
_shelx_estimated_absorpt_T_max   ?
_exptl_absorpt_correction_type   ?
_exptl_absorpt_correction_T_min  ?
_exptl_absorpt_correction_T_max  ?
_exptl_absorpt_process_details   ?
_exptl_absorpt_special_details   ?
_diffrn_ambient_temperature      180(2)
_diffrn_radiation_wavelength     0.0251
_diffrn_radiation_type           electron
_diffrn_source                   electron
_diffrn_measurement_device_type  'JEOL 2100'
_diffrn_measurement_method       cRED
_diffrn_detector_area_resol_mean ?
_diffrn_reflns_number            6691
_diffrn_reflns_av_unetI/netI     0.1924
_diffrn_reflns_av_R_equivalents  0.1773
_diffrn_reflns_limit_h_min       -11
_diffrn_reflns_limit_h_max       11
_diffrn_reflns_limit_k_min       -11
_diffrn_reflns_limit_k_max       11
_diffrn_reflns_limit_l_min       -18
_diffrn_reflns_limit_l_max       18
_diffrn_reflns_theta_min         0.075
_diffrn_reflns_theta_max         0.875
_diffrn_reflns_theta_full        0.863
_diffrn_measured_fraction_theta_max 0.899
_diffrn_measured_fraction_theta_full 0.923
_diffrn_reflns_Laue_measured_fraction_max 0.899
_diffrn_reflns_Laue_measured_fraction_full 0.923
_diffrn_reflns_point_group_measured_fraction_max 0.899
_diffrn_reflns_point_group_measured_fraction_full 0.923
_reflns_number_total             2479
_reflns_number_gt                1169
_reflns_threshold_expression     'I > 2\s(I)'
_reflns_Friedel_coverage         0.000
_reflns_Friedel_fraction_max     .
_reflns_Friedel_fraction_full    .

_reflns_special_details          
;
 Reflections were merged by SHELXL according to the crystal
 class for the calculation of statistics and refinement.
 
 _reflns_Friedel_fraction is defined as the number of unique
 Friedel pairs measured divided by the number that would be
 possible theoretically, ignoring centric projections and
 systematic absences.
;

_computing_data_collection       ?
_computing_cell_refinement       ?
_computing_data_reduction        ?
_computing_structure_solution    'SHELXT 2014/5 (Sheldrick, 2014)'
_computing_structure_refinement  'SHELXL-2019/2 (Sheldrick, 2019)'
_computing_molecular_graphics    ?
_computing_publication_material  ?
_refine_special_details          ?
_refine_ls_structure_factor_coef Fsqd
_refine_ls_matrix_type           full
_refine_ls_weighting_scheme      calc
_refine_ls_weighting_details     
'w=1/[\s^2^(Fo^2^)+(0.2000P)^2^] where P=(Fo^2^+2Fc^2^)/3'
_atom_sites_solution_primary     ?
_atom_sites_solution_secondary   ?
_atom_sites_solution_hydrogens   mixed
_refine_ls_hydrogen_treatment    constr
_refine_ls_extinction_method     none
_refine_ls_extinction_coef       .
_refine_ls_number_reflns         2479
_refine_ls_number_parameters     201
_refine_ls_number_restraints     110
_refine_ls_R_factor_all          0.2979
_refine_ls_R_factor_gt           0.2203
_refine_ls_wR_factor_ref         0.5488
_refine_ls_wR_factor_gt          0.4813
_refine_ls_goodness_of_fit_ref   1.535
_refine_ls_restrained_S_all      1.575
_refine_ls_shift/su_max          0.000
_refine_ls_shift/su_mean         0.000

loop_
_atom_site_label
_atom_site_type_symbol
_atom_site_fract_x
_atom_site_fract_y
_atom_site_fract_z
_atom_site_U_iso_or_equiv
_atom_site_adp_type
_atom_site_occupancy
_atom_site_site_symmetry_order
_atom_site_calc_flag
_atom_site_refinement_flags_posn
_atom_site_refinement_flags_adp
_atom_site_refinement_flags_occupancy
_atom_site_disorder_assembly
_atom_site_disorder_group
Cr1 Cr 0.4986(4) 0.7215(5) 0.5733(3) 0.0322(14) Uani 1 1 d D U . . .
S2 S 0.2859(6) 0.5179(8) 0.4487(6) 0.0408(17) Uani 1 1 d D U . . .
S4 S 1.3039(7) 0.9378(8) 0.6254(6) 0.046(2) Uani 1 1 d D . . . .
S3 S 0.7080(6) 0.9305(8) 0.6932(6) 0.0408(17) Uani 1 1 d D U . . .
O7 O 0.3872(11) 0.5574(13) 0.5310(9) 0.036(3) Uani 1 1 d . U . . .
O8 O 0.5118(14) 0.6450(16) 0.6911(7) 0.062(5) Uani 1 1 d D . . . .
H8A H 0.449375 0.642765 0.721309 0.092 Uiso 1 1 d R U . . .
H8B H 0.585661 0.612374 0.726278 0.092 Uiso 1 1 d R U . . .
O10 O 0.6089(11) 0.8879(13) 0.6109(10) 0.040(3) Uani 1 1 d . . . . .
O5 O 0.2662(11) 0.6146(17) 0.3775(10) 0.046(4) Uani 1 1 d D . . . .
C18 C 0.1238(9) 0.5052(12) 0.4775(8) 0.031(4) Uani 1 1 d D . . . .
O9 O 0.4897(13) 0.7863(15) 0.4531(11) 0.056(4) Uani 1 1 d D . . . .
H9A H 0.549197 0.778953 0.423433 0.083 Uiso 1 1 d DR U . . .
H9B H 0.417446 0.819237 0.419616 0.083 Uiso 1 1 d DR U . . .
C22 C 1.1338(7) 0.9286(10) 0.6333(8) 0.041(4) Uani 1 1 d G U . . .
C21 C 1.0881(8) 0.8095(9) 0.6683(8) 0.048(4) Uani 1 1 d G U . . .
H21 H 1.146865 0.730113 0.681361 0.057 Uiso 1 1 calc R U . . .
C20 C 0.9563(9) 0.8064(10) 0.6841(8) 0.050(4) Uani 1 1 d G U . . .
H20 H 0.924993 0.724943 0.708039 0.060 Uiso 1 1 calc R U . . .
C19 C 0.8702(7) 0.9225(11) 0.6650(8) 0.048(4) Uani 1 1 d DG U . . .
C24 C 0.9160(9) 1.0416(10) 0.6301(9) 0.064(5) Uani 1 1 d G U . . .
H24 H 0.857155 1.120993 0.617032 0.077 Uiso 1 1 calc R U . . .
C23 C 1.0478(9) 1.0447(9) 0.6142(9) 0.073(7) Uani 1 1 d G . . . .
H23 H 1.079027 1.126165 0.590354 0.087 Uiso 1 1 calc R U . . .
O13 O 1.3249(12) 0.8181(15) 0.5787(11) 0.051(4) Uani 1 1 d . U . . .
O12 O 0.7245(14) 0.834(2) 0.7599(15) 0.084(7) Uani 1 1 d . . . . .
O6 O 0.3222(11) 0.3754(15) 0.4247(10) 0.046(3) Uani 1 1 d . U . . .
C17 C 0.1142(13) 0.4322(14) 0.5503(9) 0.049(4) Uani 1 1 d D U . . .
H17 H 0.192917 0.385860 0.584534 0.059 Uiso 1 1 calc R U . . .
C16 C -0.0108(10) 0.4274(15) 0.5726(11) 0.047(4) Uani 1 1 d D U . . .
H16 H -0.019313 0.377468 0.622785 0.056 Uiso 1 1 calc R U . . .
O15 O 1.3898(14) 0.925(2) 0.7116(14) 0.081(6) Uani 1 1 d . U . . .
O14 O 1.3152(19) 1.0709(15) 0.5855(15) 0.087(6) Uani 1 1 d D U . . .
O11 O 0.6814(16) 1.0738(17) 0.7110(15) 0.088(6) Uani 1 1 d D U . . .

loop_
_atom_site_aniso_label
_atom_site_aniso_U_11
_atom_site_aniso_U_22
_atom_site_aniso_U_33
_atom_site_aniso_U_23
_atom_site_aniso_U_13
_atom_site_aniso_U_12
Cr1 0.0077(19) 0.040(3) 0.051(3) -0.001(2) 0.0110(18) 0.0000(17)
S2 0.012(2) 0.051(3) 0.062(4) -0.023(3) 0.013(2) -0.005(2)
S4 0.016(3) 0.051(5) 0.079(8) -0.006(4) 0.024(4) -0.003(3)
S3 0.012(2) 0.051(3) 0.062(4) -0.023(3) 0.013(2) -0.005(2)
O7 0.020(5) 0.045(6) 0.048(7) 0.005(5) 0.018(5) -0.002(4)
O8 0.043(8) 0.077(12) 0.069(13) 0.026(9) 0.019(8) 0.010(7)
O10 0.025(6) 0.027(6) 0.070(11) -0.017(6) 0.016(6) -0.002(5)
O5 0.014(5) 0.080(10) 0.049(10) -0.010(7) 0.015(5) -0.007(6)
C18 0.010(6) 0.029(8) 0.055(12) 0.016(7) 0.007(6) -0.001(5)
O9 0.033(7) 0.064(10) 0.080(13) 0.007(8) 0.034(7) -0.008(7)
C22 0.019(6) 0.048(7) 0.057(9) 0.000(6) 0.012(6) 0.008(6)
C21 0.027(6) 0.054(8) 0.064(9) 0.003(7) 0.016(6) 0.011(6)
C20 0.029(6) 0.061(8) 0.065(9) 0.004(7) 0.018(6) -0.004(6)
C19 0.021(6) 0.057(8) 0.066(9) 0.003(7) 0.009(6) 0.000(6)
C24 0.041(7) 0.076(9) 0.079(10) -0.001(8) 0.021(7) 0.004(7)
C23 0.027(8) 0.074(14) 0.12(2) 0.019(13) 0.026(10) 0.007(9)
O13 0.018(5) 0.061(7) 0.074(8) -0.004(6) 0.011(5) 0.006(5)
O12 0.023(7) 0.135(19) 0.088(17) -0.049(14) 0.005(8) -0.018(9)
O6 0.015(5) 0.051(7) 0.069(8) -0.015(6) 0.007(5) 0.004(5)
C17 0.026(6) 0.063(8) 0.056(9) -0.003(7) 0.005(6) 0.023(6)
C16 0.028(6) 0.057(8) 0.059(9) 0.015(7) 0.018(6) 0.001(6)
O15 0.022(6) 0.133(14) 0.098(14) -0.037(11) 0.032(8) -0.017(8)
O14 0.066(9) 0.086(12) 0.127(15) 0.001(10) 0.061(10) 0.009(9)
O11 0.047(8) 0.091(12) 0.124(15) -0.059(11) 0.015(9) -0.013(8)

_geom_special_details            
;
 All esds (except the esd in the dihedral angle between two l.s. planes)
 are estimated using the full covariance matrix.  The cell esds are taken
 into account individually in the estimation of esds in distances, angles
 and torsion angles; correlations between esds in cell parameters are only
 used when they are defined by crystal symmetry.  An approximate (isotropic)
 treatment of cell esds is used for estimating esds involving l.s. planes.
;

loop_
_geom_bond_atom_site_label_1
_geom_bond_atom_site_label_2
_geom_bond_distance
_geom_bond_site_symmetry_2
_geom_bond_publ_flag
Cr1 O10 1.943(12) . ?
Cr1 O7 1.946(13) . ?
Cr1 O13 1.976(12) 1_455 ?
Cr1 O8 1.983(9) . ?
Cr1 O9 1.988(17) . ?
Cr1 O6 1.999(12) 3_666 ?
S2 O5 1.437(17) . ?
S2 O6 1.483(15) . ?
S2 O7 1.498(16) . ?
S2 C18 1.779(8) . ?
S4 O13 1.406(17) . ?
S4 O15 1.44(2) . ?
S4 O14 1.438(9) . ?
S4 C22 1.726(8) . ?
S3 O12 1.39(3) . ?
S3 O11 1.436(15) . ?
S3 O10 1.495(16) . ?
S3 C19 1.772(7) . ?
C18 C17 1.372(10) . ?
C18 C16 1.373(10) 3_566 ?
C22 C21 1.3900 . ?
C22 C23 1.3900 . ?
C21 C20 1.3900 . ?
C20 C19 1.3900 . ?
C19 C24 1.3900 . ?
C24 C23 1.3900 . ?
C17 C16 1.370(10) . ?

loop_
_geom_angle_atom_site_label_1
_geom_angle_atom_site_label_2
_geom_angle_atom_site_label_3
_geom_angle
_geom_angle_site_symmetry_1
_geom_angle_site_symmetry_3
_geom_angle_publ_flag
O10 Cr1 O7 177.8(7) . . ?
O10 Cr1 O13 92.2(6) . 1_455 ?
O7 Cr1 O13 87.8(6) . 1_455 ?
O10 Cr1 O8 96.1(7) . . ?
O7 Cr1 O8 86.2(7) . . ?
O13 Cr1 O8 89.8(7) 1_455 . ?
O10 Cr1 O9 86.2(7) . . ?
O7 Cr1 O9 91.6(6) . . ?
O13 Cr1 O9 93.1(7) 1_455 . ?
O8 Cr1 O9 176.3(7) . . ?
O10 Cr1 O6 86.6(5) . 3_666 ?
O7 Cr1 O6 93.6(6) . 3_666 ?
O13 Cr1 O6 176.7(7) 1_455 3_666 ?
O8 Cr1 O6 87.3(7) . 3_666 ?
O9 Cr1 O6 89.9(6) . 3_666 ?
O5 S2 O6 112.7(10) . . ?
O5 S2 O7 117.6(9) . . ?
O6 S2 O7 107.6(9) . . ?
O5 S2 C18 106.4(7) . . ?
O6 S2 C18 107.0(8) . . ?
O7 S2 C18 104.7(7) . . ?
O13 S4 O15 107.7(12) . . ?
O13 S4 O14 116.9(13) . . ?
O15 S4 O14 113.9(14) . . ?
O13 S4 C22 105.5(8) . . ?
O15 S4 C22 107.2(9) . . ?
O14 S4 C22 104.9(9) . . ?
O12 S3 O11 118.7(15) . . ?
O12 S3 O10 114.8(10) . . ?
O11 S3 O10 108.6(11) . . ?
O12 S3 C19 102.3(8) . . ?
O11 S3 C19 108.2(9) . . ?
O10 S3 C19 102.6(8) . . ?
S2 O7 Cr1 135.6(9) . . ?
S3 O10 Cr1 134.3(10) . . ?
C17 C18 C16 121.1(9) . 3_566 ?
C17 C18 S2 119.9(8) . . ?
C16 C18 S2 119.0(9) 3_566 . ?
C21 C22 C23 120.0 . . ?
C21 C22 S4 119.3(6) . . ?
C23 C22 S4 120.3(6) . . ?
C20 C21 C22 120.0 . . ?
C21 C20 C19 120.0 . . ?
C20 C19 C24 120.0 . . ?
C20 C19 S3 121.9(6) . . ?
C24 C19 S3 117.9(6) . . ?
C23 C24 C19 120.0 . . ?
C24 C23 C22 120.0 . . ?
S4 O13 Cr1 130.0(9) . 1_655 ?
S2 O6 Cr1 133.7(8) . 3_666 ?
C16 C17 C18 118.8(11) . . ?
C17 C16 C18 120.0(12) . 3_566 ?

loop_
_geom_hbond_atom_site_label_D
_geom_hbond_atom_site_label_H
_geom_hbond_atom_site_label_A
_geom_hbond_distance_DH
_geom_hbond_distance_HA
_geom_hbond_distance_DA
_geom_hbond_angle_DHA
_geom_hbond_site_symmetry_A
_geom_hbond_publ_flag
O8 H8A O11 0.87 1.98 2.82(2) 161.9 2_646 yes
O8 H8B O15 0.87 2.03 2.66(2) 128.0 2_746 yes
O9 H9A O14 0.84 2.00 2.560(18) 123.7 3_776 yes
O9 H9B O11 0.85 2.31 3.06(3) 147.7 3_676 yes

_refine_diff_density_max         0.380
_refine_diff_density_min         -0.405
_refine_diff_density_rms         0.104

_shelx_res_file                  
;
TITL 1_a.res in P2(1)/c
    7a.res
    created by SHELXL-2019/3 at 14:17:30 on 29-Oct-2024
REM Old TITL 1 in P2
REM SHELXT solution in P2(1)/c
REM R1 0.401, Rweak 0.072, Alpha 0.169, Orientation as input
REM Formula found by SHELXT: C18 O3 S
CELL 0.0251 9.928912 9.562851 15.880018 90 103.65612 90
ZERR 4 0.001195 0.001026 0.001655 0 0.00271 0
LATT 1
SYMM -X,0.5+Y,0.5-Z
SFAC  C 0.731 36.995 1.195 11.297 0.456 2.814 0.125 0.346 0 0 0 0 0.77 12.011
SFAC  H 0.375 15.495 0.141 4.126 0.022 0.025 -0.101 46.884 0 0 0 0 0.32 1.008
SFAC  CR 2.307 78.405 2.334 15.785 1.823 3.157 0.49 0.364 0 0 0 0 1.18 51.996
SFAC  O 0.455 23.78 0.917 7.622 0.472 2.144 0.138 0.296 0 0 0 0 0.73 15.999
SFAC  S 1.659 36.65 2.386 11.488 0.79 2.469 0.321 0.34 0 0 0 0 1.02 32.066
UNIT 36 40 4 44 12
TEMP -93

EQIV $1 -X,1-Y,1-Z
EQIV $2 1-X,-0.5+Y,1.5-Z
EQIV $3 2-X,-0.5+Y,1.5-Z
EQIV $4 2-X,2-Y,1-Z
EQIV $5 1-X,2-Y,1-Z
DFIX 1.45 0.01 O14 S4
DFIX 1.8 0.01 C18 S2
DFIX 2 0.01 O8 Cr1
DFIX 0.85 0.005 H9a O9
DFIX 0.85 0.005 H9b O9
DFIX 1.45 O11 S3
DFIX 1.8 0.01 C19 S3
SADI 0.01 C17 C18 C17 C16 C16 C18_$1
DANG 2.5 H9b O5
FLAT C18 C17 C16 C18_$1 C17_$1 C16_$1
SIMU O6 O13
SIMU O15 O14 O5
SIMU C19 C22
ISOR 0.01 0.02 O6 O13
ISOR 0.01 0.02 O15
ISOR 0.01 0.02 O11
ISOR 0.01 0.02 O14
ISOR 0.01 0.02 O7
ISOR 0.01 0.02 S2 C17 C16 O13
ISOR 0.005 0.01 Cr1
ISOR 0.01 0.02 C19 C21
ISOR 0.01 0.02 C22 C20
ISOR 0.01 0.02 C24 S3
EADP S3 S2

L.S. 40
PLAN  5
HTAB O8 O11_$2
HTAB O8 O15_$3
HTAB O9 O14_$4
HTAB O9 O11_$5
LIST 6
fmap 2
acta
REM <olex2.extras>
REM <HklSrc "%.\\6a.hkl">
REM </olex2.extras>

WGHT    0.200000
FVAR       1.77229
CR1   3    0.498645    0.721512    0.573311    11.00000    0.00774    0.03957 =
         0.05121   -0.00112    0.01103   -0.00002
S2    5    0.285943    0.517899    0.448696    11.00000    0.01168    0.05072 =
         0.06238   -0.02255    0.01336   -0.00545
S4    5    1.303929    0.937824    0.625382    11.00000    0.01596    0.05058 =
         0.07906   -0.00581    0.02441   -0.00283
S3    5    0.708013    0.930545    0.693162    11.00000    0.01168    0.05072 =
         0.06238   -0.02255    0.01336   -0.00545
O7    4    0.387209    0.557373    0.531049    11.00000    0.01968    0.04468 =
         0.04772    0.00470    0.01801   -0.00177
O8    4    0.511802    0.644961    0.691053    11.00000    0.04256    0.07651 =
         0.06884    0.02623    0.01939    0.01023
AFIX   7
H8A   2    0.449375    0.642765    0.721309    11.00000   -1.50000
H8B   2    0.585661    0.612374    0.726278    11.00000   -1.50000
AFIX   0
O10   4    0.608887    0.887883    0.610864    11.00000    0.02501    0.02688 =
         0.06985   -0.01698    0.01556   -0.00238
O5    4    0.266212    0.614622    0.377535    11.00000    0.01413    0.08043 =
         0.04883   -0.00997    0.01540   -0.00713
C18   1    0.123828    0.505238    0.477543    11.00000    0.00953    0.02924 =
         0.05522    0.01585    0.00724   -0.00100
O9    4    0.489697    0.786328    0.453149    11.00000    0.03305    0.06384 =
         0.08032    0.00698    0.03410   -0.00827
AFIX   7
H9A   2    0.549197    0.778953    0.423433    11.00000   -1.50000
H9B   2    0.417446    0.819237    0.419616    11.00000   -1.50000
AFIX  66
C22   1    1.133808    0.928624    0.633349    11.00000    0.01869    0.04751 =
         0.05684   -0.00019    0.01152    0.00784
C21   1    1.088057    0.809458    0.668303    11.00000    0.02743    0.05443 =
         0.06375    0.00323    0.01575    0.01068
AFIX  43
H21   2    1.146865    0.730113    0.681361    11.00000   -1.20000
AFIX  65
C20   1    0.956261    0.806388    0.684150    11.00000    0.02900    0.06053 =
         0.06482    0.00409    0.01777   -0.00446
AFIX  43
H20   2    0.924993    0.724943    0.708039    11.00000   -1.20000
AFIX  65
C19   1    0.870215    0.922482    0.665043    11.00000    0.02146    0.05700 =
         0.06583    0.00344    0.00872    0.00003
C24   1    0.915964    1.041648    0.630090    11.00000    0.04092    0.07648 =
         0.07920   -0.00068    0.02078    0.00397
AFIX  43
H24   2    0.857155    1.120993    0.617032    11.00000   -1.20000
AFIX  65
C23   1    1.047759    1.044720    0.614243    11.00000    0.02671    0.07354 =
         0.12222    0.01853    0.02640    0.00709
AFIX  43
H23   2    1.079027    1.126165    0.590354    11.00000   -1.20000
AFIX   0
O13   4    1.324933    0.818147    0.578699    11.00000    0.01779    0.06080 =
         0.07450   -0.00400    0.01073    0.00569
O12   4    0.724530    0.833571    0.759918    11.00000    0.02324    0.13531 =
         0.08839   -0.04897    0.00490   -0.01799
O6    4    0.322185    0.375368    0.424654    11.00000    0.01535    0.05118 =
         0.06920   -0.01508    0.00673    0.00423
C17   1    0.114240    0.432249    0.550260    11.00000    0.02640    0.06277 =
         0.05591   -0.00337    0.00468    0.02255
AFIX  43
H17   2    0.192917    0.385860    0.584534    11.00000   -1.20000
AFIX   0
C16   1   -0.010796    0.427423    0.572592    11.00000    0.02844    0.05664 =
         0.05926    0.01518    0.01759    0.00086
AFIX  43
H16   2   -0.019313    0.377468    0.622785    11.00000   -1.20000
AFIX   0
O15   4    1.389753    0.924999    0.711577    11.00000    0.02190    0.13251 =
         0.09848   -0.03706    0.03193   -0.01722
O14   4    1.315202    1.070938    0.585539    11.00000    0.06575    0.08641 =
         0.12723    0.00124    0.06075    0.00875
O11   4    0.681365    1.073835    0.710961    11.00000    0.04725    0.09078 =
         0.12384   -0.05856    0.01485   -0.01299
HKLF 4


REM  1_a.res in P2(1)/c
REM wR2 = 0.5488, GooF = S = 1.535, Restrained GooF = 1.575 for all data
REM R1 = 0.2203 for 1169 Fo > 4sig(Fo) and 0.2979 for all 2479 data
REM 201 parameters refined using 110 restraints

END

WGHT      0.2000      0.0000

REM Highest difference peak  0.380,  deepest hole -0.405,  1-sigma level  0.104
Q1    1   0.5165  0.7531  0.6083  11.00000  0.05    0.38
Q2    1   0.5318  0.6808  0.6179  11.00000  0.05    0.37
Q3    1   0.4832  0.7611  0.5432  11.00000  0.05    0.29
Q4    1   0.6150  0.8847  0.4998  11.00000  0.05    0.29
Q5    1   0.0718  0.5233  0.6486  11.00000  0.05    0.29
;
_shelx_res_checksum              26782
####################################################################### 
# 
# This file contains crystal structure data downloaded from the 
# Cambridge Structural Database (CSD) hosted by the Cambridge 
# Crystallographic Data Centre (CCDC).
# 
# Full information about CCDC data access policies and citation 
# guidelines are available at http://www.ccdc.cam.ac.uk/access/V1 
# 
# Audit and citation data items may have been added by the CCDC. 
# Please retain this information to preserve the provenance of 
# this file and to allow appropriate attribution of the data. 
# 
#######################################################################

data_TGU8
_database_code_depnum_ccdc_archive 'CCDC 2343360'
loop_
_audit_author_name
_audit_author_address
'Xiaoge Wang'
;Peking University
China
;
_audit_update_record             
;
2024-10-29 deposited with the CCDC.	2025-05-30 downloaded from the CCDC.
;

_audit_creation_method           SHELXL-2019/3
_shelx_SHELXL_version_number     2019/3
_chemical_name_systematic        ?
_chemical_name_common            ?
_chemical_melting_point          ?
_chemical_formula_moiety         ?
_chemical_formula_sum            'C15 H17 Cr O13 S3'
_chemical_formula_weight         553.48

loop_
_atom_type_symbol
_atom_type_description
_atom_type_scat_dispersion_real
_atom_type_scat_dispersion_imag
_atom_type_scat_source
C C 0.0000 0.0000 'International Tables Vol C Tables 4.2.6.8 and 6.1.1.4'
H H 0.0000 0.0000 'International Tables Vol C Tables 4.2.6.8 and 6.1.1.4'
Cr Cr 0.0000 0.0000 'International Tables Vol C Tables 4.2.6.8 and 6.1.1.4'
O O 0.0000 0.0000 'International Tables Vol C Tables 4.2.6.8 and 6.1.1.4'
S S 0.0000 0.0000 'International Tables Vol C Tables 4.2.6.8 and 6.1.1.4'

_space_group_crystal_system      monoclinic
_space_group_IT_number           14
_space_group_name_H-M_alt        'P 21/c'
_space_group_name_Hall           '-P 2ybc'

_shelx_space_group_comment       
;
The symmetry employed for this shelxl refinement is uniquely defined
by the following loop, which should always be used as a source of
symmetry information in preference to the above space-group names.
They are only intended as comments.
;

# start Validation Reply Form
_vrf_GOODF01_TGU8                
;
PROBLEM: The least squares goodness of fit parameter lies
RESPONSE: This is the result of multiple scattering of electrons in the crystal.
;
_vrf_RINTA01_TGU8                
;
PROBLEM: The value of Rint is greater than 0.12
RESPONSE: This is the result of multiple scattering of electrons in the crystal.
;
_vrf_PLAT029_TGU8                
;
PROBLEM: _diffrn_measured_fraction_theta_full value Low .      0.843 Why?  
RESPONSE: This is the result of limit data range during 3D ED data collection.
;
_vrf_PLAT082_TGU8                
;
PROBLEM: High R1 Value ..................................       0.32 Report
RESPONSE: This is the result of multiple scattering of electrons in the crystal.
;
_vrf_PLAT084_TGU8                
;
PROBLEM: High wR2 Value (i.e. > 0.25) ...................       0.71 Report
RESPONSE: This is the result of multiple scattering of electrons in the crystal.
;
_vrf_PLAT026_TGU8                
;
PROBLEM: Ratio Observed / Unique Reflections (too) Low ..        39% Check 
RESPONSE: This is the result of limit data range during 3D ED data collection.
;
_vrf_PLAT341_TGU8                
;
PROBLEM: Low Bond Precision on  C-C Bonds ...............    0.02065 Ang.  
RESPONSE: This is the result of multiple scattering of electrons in the crystal.
;
_vrf_PLAT911_TGU8                
;
PROBLEM: Missing FCF Refl Between Thmin & STh/L=    0.600        540 Report
RESPONSE: This is the result of limit data range during 3D ED data collection.
;


loop_
_space_group_symop_operation_xyz
'x, y, z'
'-x, y+1/2, -z+1/2'
'-x, -y, -z'
'x, -y-1/2, z-1/2'

_cell_length_a                   11.0056(7)
_cell_length_b                   23.4923(13)
_cell_length_c                   7.6371(4)
_cell_angle_alpha                90
_cell_angle_beta                 97.235(2)
_cell_angle_gamma                90
_cell_volume                     1958.8(2)
_cell_formula_units_Z            4
_cell_measurement_temperature    180(2)
_cell_measurement_reflns_used    6642
_cell_measurement_theta_min      0.061
_cell_measurement_theta_max      0.883

_exptl_crystal_description       'powder crystal'
_exptl_crystal_colour            'green blue'
_exptl_crystal_density_meas      ?
_exptl_crystal_density_method    ?
_exptl_crystal_density_diffrn    1.877
_exptl_crystal_F_000             373
_exptl_transmission_factor_min   ?
_exptl_transmission_factor_max   ?
_exptl_crystal_size_max          ?
_exptl_crystal_size_mid          ?
_exptl_crystal_size_min          ?
_exptl_absorpt_coefficient_mu    0.000
_shelx_estimated_absorpt_T_min   ?
_shelx_estimated_absorpt_T_max   ?
_exptl_absorpt_correction_type   ?
_exptl_absorpt_correction_T_min  ?
_exptl_absorpt_correction_T_max  ?
_exptl_absorpt_process_details   ?
_exptl_absorpt_special_details   ?
_diffrn_ambient_temperature      180(2)
_diffrn_radiation_wavelength     0.0251
_diffrn_radiation_type           electron
_diffrn_source                   electron
_diffrn_measurement_device_type  'Themis Z'
_diffrn_measurement_method       CRED
_diffrn_detector_area_resol_mean ?
_diffrn_reflns_number            6642
_diffrn_reflns_av_unetI/netI     0.2240
_diffrn_reflns_av_R_equivalents  0.1556
_diffrn_reflns_limit_h_min       -12
_diffrn_reflns_limit_h_max       12
_diffrn_reflns_limit_k_min       -26
_diffrn_reflns_limit_k_max       27
_diffrn_reflns_limit_l_min       -8
_diffrn_reflns_limit_l_max       9
_diffrn_reflns_theta_min         0.061
_diffrn_reflns_theta_max         0.883
_diffrn_reflns_theta_full        0.863
_diffrn_measured_fraction_theta_max 0.800
_diffrn_measured_fraction_theta_full 0.843
_diffrn_reflns_Laue_measured_fraction_max 0.800
_diffrn_reflns_Laue_measured_fraction_full 0.843
_diffrn_reflns_point_group_measured_fraction_max 0.800
_diffrn_reflns_point_group_measured_fraction_full 0.843
_reflns_number_total             3061
_reflns_number_gt                1201
_reflns_threshold_expression     'I > 2\s(I)'
_reflns_Friedel_coverage         0.000
_reflns_Friedel_fraction_max     .
_reflns_Friedel_fraction_full    .

_reflns_special_details          
;
 Reflections were merged by SHELXL according to the crystal
 class for the calculation of statistics and refinement.
 
 _reflns_Friedel_fraction is defined as the number of unique
 Friedel pairs measured divided by the number that would be
 possible theoretically, ignoring centric projections and
 systematic absences.
;

_computing_data_collection       ?
_computing_cell_refinement       ?
_computing_data_reduction        ?
_computing_structure_solution    'SHELXT 2014/5 (Sheldrick, 2014)'
_computing_structure_refinement  'SHELXL-2019/2 (Sheldrick, 2019)'
_computing_molecular_graphics    ?
_computing_publication_material  ?
_refine_special_details          ?
_refine_ls_structure_factor_coef Fsqd
_refine_ls_matrix_type           full
_refine_ls_weighting_scheme      calc
_refine_ls_weighting_details     
'w=1/[\s^2^(Fo^2^)+(0.2000P)^2^] where P=(Fo^2^+2Fc^2^)/3'
_atom_sites_solution_primary     ?
_atom_sites_solution_secondary   ?
_atom_sites_solution_hydrogens   mixed
_refine_ls_hydrogen_treatment    mixed
_refine_ls_extinction_method     none
_refine_ls_extinction_coef       .
_refine_ls_number_reflns         3061
_refine_ls_number_parameters     282
_refine_ls_number_restraints     211
_refine_ls_R_factor_all          0.4603
_refine_ls_R_factor_gt           0.3224
_refine_ls_wR_factor_ref         0.7090
_refine_ls_wR_factor_gt          0.5995
_refine_ls_goodness_of_fit_ref   2.079
_refine_ls_restrained_S_all      2.014
_refine_ls_shift/su_max          0.000
_refine_ls_shift/su_mean         0.000

loop_
_atom_site_label
_atom_site_type_symbol
_atom_site_fract_x
_atom_site_fract_y
_atom_site_fract_z
_atom_site_U_iso_or_equiv
_atom_site_adp_type
_atom_site_occupancy
_atom_site_site_symmetry_order
_atom_site_calc_flag
_atom_site_refinement_flags_posn
_atom_site_refinement_flags_adp
_atom_site_refinement_flags_occupancy
_atom_site_disorder_assembly
_atom_site_disorder_group
Cr1 Cr 0.0264(9) 0.6371(4) 0.1286(11) 0.018(2) Uani 1 1 d D U . . .
S3 S 0.1394(10) 0.6521(5) 0.5326(15) 0.009(3) Uani 1 1 d D U . . .
S2 S 0.2088(12) 0.5338(6) 0.0851(17) 0.022(3) Uani 1 1 d D U . . .
S4 S 0.7614(10) 0.6685(6) 0.5231(16) 0.019(3) Uani 1 1 d D U . . .
O7 O -0.106(2) 0.6891(10) 0.125(3) 0.018(5) Uani 1 1 d . U . . .
H7A H -0.115(4) 0.728(5) 0.082(12) 0.027 Uiso 1 1 d R U . . .
H7B H -0.182(10) 0.680(2) 0.170(12) 0.027 Uiso 1 1 d R U . . .
C31 C 0.4589(15) 0.3971(9) -0.073(3) 0.023(7) Uani 1 1 d D U . . .
H31 H 0.423241 0.360320 -0.087735 0.027 Uiso 1 1 calc R U . . .
C26 C 0.5742(11) 0.7388(6) 0.417(2) 0.030(7) Uani 1 1 d G U . . .
H26 H 0.638801 0.762990 0.391708 0.037 Uiso 1 1 calc R U . . .
C27 C 0.6000(9) 0.6844(6) 0.483(2) 0.012(6) Uani 1 1 d DG U . . .
C22 C 0.5055(13) 0.6490(5) 0.521(2) 0.020(6) Uani 1 1 d DG U . . .
C23 C 0.3850(11) 0.6680(6) 0.493(2) 0.016(6) Uani 1 1 d DG U . . .
C24 C 0.3591(9) 0.7225(6) 0.427(2) 0.021(7) Uani 1 1 d G U . . .
H24 H 0.276824 0.735503 0.407915 0.025 Uiso 1 1 calc R U . . .
C25 C 0.4537(14) 0.7579(5) 0.389(2) 0.018(6) Uani 1 1 d G U . . .
H25 H 0.436026 0.795080 0.344641 0.022 Uiso 1 1 calc R U . . .
O11 O 0.143(2) 0.5193(10) -0.082(3) 0.021(5) Uani 1 1 d . U . . .
O6 O -0.057(3) 0.5784(12) 0.242(4) 0.039(7) Uani 1 1 d . U . . .
H6A H -0.101449 0.549579 0.190306 0.058 Uiso 1 1 d R U . . .
H6B H -0.064100 0.575919 0.356856 0.058 Uiso 1 1 d R U . . .
O9 O 0.093(2) 0.6740(10) 0.353(3) 0.021(5) Uani 1 1 d . U . . .
C28 C 0.3672(13) 0.5416(6) 0.054(3) 0.014(6) Uani 1 1 d D U . . .
C18 C 0.2942(11) 0.6299(6) 0.527(3) 0.012(6) Uani 1 1 d D U . . .
O5 O -0.045(2) 0.6016(9) -0.096(2) 0.022(5) Uani 1 1 d D U . . .
H5A H -0.003079 0.582583 -0.171340 0.033 Uiso 1 1 d R U . . .
H5B H -0.122911 0.600983 -0.148213 0.033 Uiso 1 1 d R U . . .
C20 C 0.4313(14) 0.5542(9) 0.613(3) 0.016(6) Uani 1 1 d D U . . .
H20 H 0.450470 0.516289 0.650722 0.019 Uiso 1 1 calc R U . . .
O8 O 0.097(3) 0.6977(13) -0.013(4) 0.044(8) Uani 1 1 d . U . . .
H8A H 0.088050 0.702653 -0.122160 0.065 Uiso 1 1 d R U . . .
H8B H 0.149216 0.724228 0.030528 0.065 Uiso 1 1 d R U . . .
C21 C 0.5199(19) 0.5925(5) 0.573(3) 0.014(6) Uani 1 1 d D U . . .
H21 H 0.601216 0.578118 0.582946 0.016 Uiso 1 1 calc R U . . .
O14 O 0.155(3) 0.7021(12) 0.651(3) 0.029(6) Uani 1 1 d . U . . .
O10 O 0.165(3) 0.5884(12) 0.145(3) 0.030(6) Uani 1 1 d . U . . .
O13 O 0.067(2) 0.6074(11) 0.584(3) 0.027(6) Uani 1 1 d . U . . .
C32 C 0.5824(16) 0.4047(7) -0.087(4) 0.042(9) Uani 1 1 d D U . . .
H32 H 0.631108 0.373896 -0.119475 0.051 Uiso 1 1 calc R U . . .
C29 C 0.4377(4) 0.4967(6) 0.005(3) 0.022(6) Uani 1 1 d D U . . .
O16 O 0.816(3) 0.7143(12) 0.453(3) 0.034(6) Uani 1 1 d . U . . .
C30 C 0.3873(19) 0.4433(6) -0.035(4) 0.037(8) Uani 1 1 d D U . . .
H30 H 0.301546 0.438174 -0.037497 0.044 Uiso 1 1 calc R U . . .
O12 O 0.206(2) 0.4924(10) 0.219(3) 0.030(6) Uani 1 1 d D U . . .
C19 C 0.3124(18) 0.5753(6) 0.595(3) 0.041(9) Uani 1 1 d D U . . .
H19 H 0.246335 0.553395 0.627639 0.049 Uiso 1 1 calc R U . . .
O15 O 0.783(3) 0.6667(13) 0.718(4) 0.039(7) Uani 1 1 d . U . . .
O17 O 0.781(2) 0.6138(11) 0.432(3) 0.028(6) Uani 1 1 d . U . . .

loop_
_atom_site_aniso_label
_atom_site_aniso_U_11
_atom_site_aniso_U_22
_atom_site_aniso_U_33
_atom_site_aniso_U_23
_atom_site_aniso_U_13
_atom_site_aniso_U_12
Cr1 0.019(2) 0.016(2) 0.018(2) -0.0006(10) 0.0009(10) 0.0003(10)
S3 0.010(3) 0.008(3) 0.009(3) 0.0000(10) 0.0007(11) 0.0003(10)
S2 0.023(4) 0.022(4) 0.022(4) -0.0004(10) 0.0021(11) 0.0001(10)
S4 0.020(3) 0.018(3) 0.019(3) -0.0001(10) 0.0019(11) 0.0001(10)
O7 0.019(5) 0.017(5) 0.018(5) 0.000(2) 0.001(2) 0.000(2)
C31 0.023(7) 0.022(7) 0.022(7) 0.0000(10) 0.0027(13) 0.0000(10)
C26 0.031(7) 0.030(7) 0.030(7) 0.0002(10) 0.0038(14) 0.0000(10)
C27 0.013(6) 0.012(6) 0.012(6) -0.0001(10) 0.0015(13) 0.0002(10)
C22 0.021(6) 0.020(6) 0.020(6) 0.0000(10) 0.0024(13) 0.0001(10)
C23 0.017(6) 0.016(6) 0.016(6) 0.0001(10) 0.0020(13) 0.0000(10)
C24 0.021(7) 0.020(7) 0.021(7) 0.0001(10) 0.0025(13) 0.0002(10)
C25 0.019(6) 0.018(6) 0.018(6) 0.0000(10) 0.0022(13) 0.0000(10)
O11 0.022(6) 0.020(6) 0.021(6) -0.001(2) 0.002(2) 0.000(2)
O6 0.039(7) 0.037(7) 0.039(7) 0.000(2) 0.004(2) 0.000(2)
O9 0.021(5) 0.020(5) 0.021(5) 0.0001(10) 0.0025(12) 0.0000(10)
C28 0.014(6) 0.014(6) 0.014(6) -0.0001(10) 0.0017(13) 0.0001(10)
C18 0.013(6) 0.012(6) 0.012(6) 0.0000(10) 0.0014(13) 0.0002(10)
O5 0.023(6) 0.021(6) 0.021(6) -0.001(2) 0.002(2) 0.000(2)
C20 0.016(6) 0.016(6) 0.016(6) 0.0001(10) 0.0017(13) 0.0001(10)
O8 0.044(8) 0.042(8) 0.044(8) 0.000(2) 0.005(2) 0.000(2)
C21 0.014(6) 0.013(6) 0.014(6) 0.0000(10) 0.0017(13) 0.0001(10)
O14 0.030(6) 0.028(6) 0.029(6) 0.000(2) 0.003(2) 0.000(2)
O10 0.031(6) 0.030(6) 0.030(6) -0.0001(10) 0.0037(13) 0.0001(10)
O13 0.028(6) 0.026(6) 0.027(6) 0.000(2) 0.003(2) 0.000(2)
C32 0.042(9) 0.042(9) 0.042(9) 0.0000(10) 0.0051(15) 0.0001(10)
C29 0.022(7) 0.021(7) 0.022(7) 0.0000(10) 0.0026(13) -0.0001(10)
O16 0.034(7) 0.033(7) 0.033(7) 0.000(2) 0.004(2) 0.000(2)
C30 0.037(8) 0.037(8) 0.037(8) -0.0001(10) 0.0046(15) -0.0001(10)
O12 0.031(6) 0.029(6) 0.030(6) 0.000(2) 0.003(2) 0.000(2)
C19 0.041(9) 0.041(9) 0.041(9) 0.0000(10) 0.0051(15) 0.0000(10)
O15 0.040(7) 0.038(7) 0.039(7) 0.000(2) 0.004(2) 0.000(2)
O17 0.029(6) 0.027(6) 0.028(6) 0.000(2) 0.002(2) 0.000(2)

_geom_special_details            
;
 All esds (except the esd in the dihedral angle between two l.s. planes)
 are estimated using the full covariance matrix.  The cell esds are taken
 into account individually in the estimation of esds in distances, angles
 and torsion angles; correlations between esds in cell parameters are only
 used when they are defined by crystal symmetry.  An approximate (isotropic)
 treatment of cell esds is used for estimating esds involving l.s. planes.
;

loop_
_geom_bond_atom_site_label_1
_geom_bond_atom_site_label_2
_geom_bond_distance
_geom_bond_site_symmetry_2
_geom_bond_publ_flag
Cr1 O7 1.90(3) . ?
Cr1 O10 1.90(3) . ?
Cr1 O6 1.92(3) . ?
Cr1 O9 1.98(2) . ?
Cr1 O5 1.979(16) . ?
Cr1 O8 2.00(3) . ?
S3 O13 1.41(3) . ?
S3 O14 1.48(3) . ?
S3 O9 1.49(2) . ?
S3 C18 1.788(10) . ?
S2 O12 1.417(17) . ?
S2 O11 1.42(3) . ?
S2 O10 1.46(3) . ?
S2 C28 1.798(10) . ?
S4 O16 1.37(3) . ?
S4 O15 1.48(3) . ?
S4 O17 1.49(3) . ?
S4 C27 1.802(9) . ?
C31 C32 1.3900(11) . ?
C31 C30 1.3900(11) . ?
C26 C27 1.3900 . ?
C26 C25 1.3900 . ?
C27 C22 1.3900 . ?
C22 C23 1.3900 . ?
C22 C21 1.390(2) . ?
C23 C18 1.390(2) . ?
C23 C24 1.3900 . ?
C24 C25 1.3900 . ?
C28 C32 1.3900(11) 3_665 ?
C28 C29 1.3901(11) . ?
C18 C19 1.3900(11) . ?
C20 C21 1.390(2) . ?
C20 C19 1.3900(11) . ?
C29 C29 1.3900(11) 3_665 ?
C29 C30 1.3901(11) . ?

loop_
_geom_angle_atom_site_label_1
_geom_angle_atom_site_label_2
_geom_angle_atom_site_label_3
_geom_angle
_geom_angle_site_symmetry_1
_geom_angle_site_symmetry_3
_geom_angle_publ_flag
O7 Cr1 O10 175.8(12) . . ?
O7 Cr1 O6 93.3(12) . . ?
O10 Cr1 O6 88.0(12) . . ?
O7 Cr1 O9 86.0(10) . . ?
O10 Cr1 O9 89.9(11) . . ?
O6 Cr1 O9 94.1(12) . . ?
O7 Cr1 O5 92.4(10) . . ?
O10 Cr1 O5 91.7(12) . . ?
O6 Cr1 O5 85.9(12) . . ?
O9 Cr1 O5 178.4(12) . . ?
O7 Cr1 O8 83.4(12) . . ?
O10 Cr1 O8 95.7(13) . . ?
O6 Cr1 O8 173.1(13) . . ?
O9 Cr1 O8 91.7(12) . . ?
O5 Cr1 O8 88.2(12) . . ?
O13 S3 O14 116.8(16) . . ?
O13 S3 O9 111.8(16) . . ?
O14 S3 O9 106.8(15) . . ?
O13 S3 C18 111.5(13) . . ?
O14 S3 C18 102.2(14) . . ?
O9 S3 C18 106.9(13) . . ?
O12 S2 O11 115.4(17) . . ?
O12 S2 O10 109.7(17) . . ?
O11 S2 O10 109.9(17) . . ?
O12 S2 C28 106.0(15) . . ?
O11 S2 C28 107.4(14) . . ?
O10 S2 C28 108.2(14) . . ?
O16 S4 O15 113.0(18) . . ?
O16 S4 O17 113.4(17) . . ?
O15 S4 O17 115.6(17) . . ?
O16 S4 C27 104.2(15) . . ?
O15 S4 C27 101.9(15) . . ?
O17 S4 C27 107.2(13) . . ?
C32 C31 C30 120(2) . . ?
C27 C26 C25 120.0 . . ?
C26 C27 C22 120.0 . . ?
C26 C27 S4 113.8(10) . . ?
C22 C27 S4 126.1(10) . . ?
C27 C22 C23 120.0 . . ?
C27 C22 C21 124.7(13) . . ?
C23 C22 C21 115.1(13) . . ?
C18 C23 C22 117.3(12) . . ?
C18 C23 C24 122.7(12) . . ?
C22 C23 C24 120.0 . . ?
C25 C24 C23 120.0 . . ?
C24 C25 C26 120.0 . . ?
S3 O9 Cr1 133.9(16) . . ?
C32 C28 C29 121.0(15) 3_665 . ?
C32 C28 S2 116.1(12) 3_665 . ?
C29 C28 S2 122.9(10) . . ?
C23 C18 C19 126.2(15) . . ?
C23 C18 S3 121.8(11) . . ?
C19 C18 S3 110.6(11) . . ?
C21 C20 C19 115(2) . . ?
C20 C21 C22 128.6(19) . . ?
S2 O10 Cr1 143.0(18) . . ?
C28 C32 C31 118.2(19) 3_665 . ?
C29 C29 C30 117.3(18) 3_665 . ?
C29 C29 C28 121.1(15) 3_665 . ?
C30 C29 C28 121.6(11) . . ?
C31 C30 C29 122(2) . . ?
C20 C19 C18 117.2(19) . . ?

loop_
_geom_hbond_atom_site_label_D
_geom_hbond_atom_site_label_H
_geom_hbond_atom_site_label_A
_geom_hbond_distance_DH
_geom_hbond_distance_HA
_geom_hbond_distance_DA
_geom_hbond_angle_DHA
_geom_hbond_site_symmetry_A
_geom_hbond_publ_flag
O7 H7A O16 0.98 1.77 2.70(4) 156.7 4_475 yes
O7 H7B O16 0.96 2.31 2.81(3) 111.4 1_455 yes
O7 H7B O17 0.96 2.61 3.30(4) 128.9 1_455 yes
O6 H6B O17 0.89 2.07 2.57(4) 114.7 1_455 yes
O5 H5B O12 0.90 2.41 2.91(3) 115.3 3_565 yes
O5 H5A O13 0.90 2.19 2.87(3) 132.6 1_554 yes
O8 H8A O14 0.83 1.97 2.72(4) 150.2 1_554 yes
O8 H8B O14 0.88 1.96 2.70(4) 141.4 4_575 yes

_refine_diff_density_max         1.339
_refine_diff_density_min         -0.827
_refine_diff_density_rms         0.158

_shelx_res_file                  
;
TITL 1_a.res in P2(1)/c
    02.res
    created by SHELXL-2019/3 at 15:36:21 on 29-Oct-2024

CELL 0.0251 11.005608 23.49229 7.637066 90 97.23497 90
ZERR 4 0.000726 0.001275 0.000438 0 0.0022 0
LATT 1
SYMM -X,0.5+Y,0.5-Z
SFAC  C 0.731 36.995 1.195 11.297 0.456 2.814 0.125 0.346 0 0 0 0 0.77 12.011
SFAC  H 0.375 15.495 0.141 4.126 0.022 0.025 -0.101 46.884 0 0 0 0 0.32 1.008
SFAC  CR 2.307 78.405 2.334 15.785 1.823 3.157 0.49 0.364 0 0 0 0 1.18 51.996
SFAC  O 0.455 23.78 0.917 7.622 0.472 2.144 0.138 0.296 0 0 0 0 0.73 15.999
SFAC  S 1.659 36.65 2.386 11.488 0.79 2.469 0.321 0.34 0 0 0 0 1.02 32.066
UNIT 60 68 4 52 12

EQIV $1 1-X,1-Y,-Z
EQIV $2 -1+X,1.5-Y,-0.5+Z
EQIV $3 -1+X,+Y,+Z
EQIV $4 -X,1-Y,-Z
EQIV $5 +X,+Y,-1+Z
EQIV $6 +X,1.5-Y,-0.5+Z
DFIX 1.42 O12 S2
DFIX 2 O5 Cr1
DFIX 1.39 0.001 C29 C29_$1
DFIX 1.39 0.001 C28 C32_$1
DFIX 1.39 0.001 C28 C29
DFIX 1.39 0.001 C30 C29
DFIX 1.39 0.001 C30 C31
DFIX 1.39 0.001 C31 C32
DFIX 1.8 0.01 C28 S2
DFIX 1.8 0.01 C18 S3
DFIX 1.39 0.001 C20 C19
DFIX 1.39 0.001 C18 C19
DFIX 1.39 0.002 C20 C21
DFIX 1.39 0.002 C22 C21
DFIX 1.39 0.002 C18 C23
DFIX 1.8 0.01 C27 S4
FLAT C19 C20 C21 C22 C23 C18
ISOR 0.001 0.002

L.S. 99
PLAN  20
TEMP -93
HTAB O7 O16_$2
HTAB O7 O16_$3
HTAB O7 O17_$3
HTAB O6 O17_$3
HTAB O5 O11_$4
HTAB O5 O12_$4
HTAB O5 O13_$5
HTAB O8 O14_$5
HTAB O8 O14_$6
XNPD +0.001
list 4
fmap 2
acta
REM <olex2.extras>
REM <HklSrc "%.\\01.hkl">
REM </olex2.extras>

WGHT    0.200000
FVAR       1.05772
CR1   3    0.026425    0.637129    0.128641    11.00000    0.01932    0.01575 =
         0.01798   -0.00061    0.00091    0.00025
S3    5    0.139392    0.652148    0.532605    11.00000    0.01037    0.00845 =
         0.00931    0.00002    0.00074    0.00029
S2    5    0.208814    0.533774    0.085115    11.00000    0.02321    0.02152 =
         0.02220   -0.00043    0.00205    0.00013
S4    5    0.761356    0.668530    0.523116    11.00000    0.01975    0.01805 =
         0.01870   -0.00013    0.00191    0.00012
O7    4   -0.106006    0.689117    0.125421    11.00000    0.01893    0.01722 =
         0.01777   -0.00006    0.00091    0.00033
AFIX   8
H7A   2   -0.115281    0.728444    0.081629    11.00000   -1.50000
H7B   2   -0.181614    0.680179    0.169590    11.00000   -1.50000
AFIX   0
C31   1    0.458865    0.397105   -0.072537    11.00000    0.02271    0.02241 =
         0.02247    0.00003    0.00265    0.00002
AFIX  43
H31   2    0.423241    0.360320   -0.087735    11.00000   -1.20000
AFIX  66
C26   1    0.574167    0.738803    0.417395    11.00000    0.03057    0.03028 =
         0.03044    0.00016    0.00379   -0.00001
AFIX  43
H26   2    0.638801    0.762990    0.391708    11.00000   -1.20000
AFIX  65
C27   1    0.600046    0.684352    0.482939    11.00000    0.01268    0.01231 =
         0.01245   -0.00007    0.00151    0.00023
C22   1    0.505476    0.648962    0.520524    11.00000    0.02057    0.02011 =
         0.02026    0.00001    0.00237    0.00009
C23   1    0.385027    0.668024    0.492566    11.00000    0.01665    0.01619 =
         0.01642    0.00006    0.00200    0.00002
C24   1    0.359146    0.722475    0.427022    11.00000    0.02068    0.02033 =
         0.02054    0.00012    0.00246    0.00015
AFIX  43
H24   2    0.276824    0.735503    0.407915    11.00000   -1.20000
AFIX  65
C25   1    0.453715    0.757865    0.389437    11.00000    0.01866    0.01832 =
         0.01842   -0.00002    0.00224    0.00000
AFIX  43
H25   2    0.436026    0.795080    0.344641    11.00000   -1.20000
AFIX   0
O11   4    0.143063    0.519332   -0.081623    11.00000    0.02230    0.02043 =
         0.02115   -0.00052    0.00168    0.00038
O6    4   -0.057338    0.578378    0.241893    11.00000    0.03899    0.03739 =
         0.03896   -0.00004    0.00419   -0.00026
AFIX   7
H6A   2   -0.101449    0.549579    0.190306    11.00000   -1.50000
H6B   2   -0.064100    0.575919    0.356856    11.00000   -1.50000
AFIX   0
O9    4    0.093219    0.673958    0.352933    11.00000    0.02089    0.02027 =
         0.02055    0.00013    0.00246   -0.00003
C28   1    0.367202    0.541571    0.054173    11.00000    0.01397    0.01356 =
         0.01372   -0.00005    0.00168    0.00006
C18   1    0.294205    0.629940    0.526515    11.00000    0.01266    0.01237 =
         0.01243    0.00002    0.00142    0.00021
O5    4   -0.044629    0.601571   -0.096144    11.00000    0.02292    0.02080 =
         0.02134   -0.00073    0.00194   -0.00025
AFIX   7
H5A   2   -0.003079    0.582583   -0.171340    11.00000   -1.50000
H5B   2   -0.122911    0.600983   -0.148213    11.00000   -1.50000
AFIX   0
C20   1    0.431256    0.554161    0.613359    11.00000    0.01614    0.01574 =
         0.01584    0.00006    0.00173    0.00012
AFIX  43
H20   2    0.450470    0.516289    0.650722    11.00000   -1.20000
AFIX   0
O8    4    0.097135    0.697711   -0.013029    11.00000    0.04410    0.04243 =
         0.04376   -0.00033    0.00463    0.00005
AFIX   7
H8A   2    0.088050    0.702653   -0.122160    11.00000   -1.50000
H8B   2    0.149216    0.724228    0.030528    11.00000   -1.50000
AFIX   0
C21   1    0.519931    0.592456    0.573160    11.00000    0.01372    0.01340 =
         0.01354    0.00003    0.00166    0.00014
AFIX  43
H21   2    0.601216    0.578118    0.582946    11.00000   -1.20000
AFIX   0
O14   4    0.154781    0.702122    0.650954    11.00000    0.03039    0.02832 =
         0.02925   -0.00028    0.00276    0.00015
O10   4    0.165480    0.588385    0.145065    11.00000    0.03073    0.03021 =
         0.03030   -0.00008    0.00369    0.00013
O13   4    0.066765    0.607358    0.583524    11.00000    0.02796    0.02627 =
         0.02678    0.00014    0.00317    0.00010
C32   1    0.582410    0.404660   -0.087428    11.00000    0.04249    0.04214 =
         0.04234   -0.00004    0.00512    0.00005
AFIX  43
H32   2    0.631108    0.373896   -0.119475    11.00000   -1.20000
AFIX   0
C29   1    0.437723    0.496679    0.004543    11.00000    0.02183    0.02136 =
         0.02154    0.00003    0.00262   -0.00008
O16   4    0.816420    0.714338    0.453379    11.00000    0.03450    0.03289 =
         0.03308   -0.00031    0.00402   -0.00030
C30   1    0.387344    0.443270   -0.035451    11.00000    0.03707    0.03674 =
         0.03698   -0.00006    0.00459   -0.00008
AFIX  43
H30   2    0.301546    0.438174   -0.037497    11.00000   -1.20000
AFIX   0
O12   4    0.205876    0.492360    0.219378    11.00000    0.03084    0.02936 =
         0.02963    0.00016    0.00335   -0.00024
C19   1    0.312394    0.575333    0.594892    11.00000    0.04090    0.04066 =
         0.04083    0.00004    0.00507   -0.00002
AFIX  43
H19   2    0.246335    0.553395    0.627639    11.00000   -1.20000
AFIX   0
O15   4    0.782657    0.666694    0.717692    11.00000    0.03953    0.03832 =
         0.03906   -0.00041    0.00423    0.00022
O17   4    0.780910    0.613784    0.431773    11.00000    0.02879    0.02741 =
         0.02775   -0.00025    0.00244    0.00005
HKLF 4


REM  1_a.res in P2(1)/c
REM wR2 = 0.7090, GooF = S = 2.079, Restrained GooF = 2.014 for all data
REM R1 = 0.3224 for 1201 Fo > 4sig(Fo) and 0.4603 for all 3061 data
REM 282 parameters refined using 211 restraints

END

WGHT      0.2000      0.0000

REM Highest difference peak  1.339,  deepest hole -0.827,  1-sigma level  0.158
Q1    1   0.0827  0.6377  0.1141  11.00000  0.05    1.34
Q2    1  -0.0292  0.6353  0.1447  11.00000  0.05    1.22
Q3    1   0.2840  0.5365  0.0723  11.00000  0.05    1.04
Q4    1   0.2029  0.6488  0.5301  11.00000  0.05    0.98
Q5    1   0.7006  0.6676  0.5411  11.00000  0.05    0.77
Q6    1   0.1511  0.5316  0.1085  11.00000  0.05    0.71
Q7    1   0.5254  0.4018 -0.0838  11.00000  0.05    0.68
Q8    1  -0.1669  0.6898  0.1413  11.00000  0.05    0.66
Q9    1   0.0870  0.6534  0.5508  11.00000  0.05    0.59
Q10   1   0.8230  0.6679  0.5194  11.00000  0.05    0.57
Q11   1   0.1538  0.6753  0.3384  11.00000  0.05    0.57
Q12   1   0.1122  0.5881  0.1763  11.00000  0.05    0.57
Q13   1   0.0888  0.7014  0.6826  11.00000  0.05    0.56
Q14   1   0.0076  0.5790  0.2165  11.00000  0.05    0.55
Q15   1   0.0151  0.5977 -0.1150  11.00000  0.05    0.54
Q16   1  -0.1103  0.5797  0.2838  11.00000  0.05    0.54
Q17   1   0.5000  0.5000  0.0000  10.50000  0.05    0.53
Q18   1   0.1574  0.4921  0.2343  11.00000  0.05    0.48
Q19   1   0.6421  0.4032 -0.1192  11.00000  0.05    0.48
Q20   1   0.4859  0.5611  0.5904  11.00000  0.05    0.48
;
_shelx_res_checksum              84515
####################################################################### 
# 
# This file contains crystal structure data downloaded from the 
# Cambridge Structural Database (CSD) hosted by the Cambridge 
# Crystallographic Data Centre (CCDC).
# 
# Full information about CCDC data access policies and citation 
# guidelines are available at http://www.ccdc.cam.ac.uk/access/V1 
# 
# Audit and citation data items may have been added by the CCDC. 
# Please retain this information to preserve the provenance of 
# this file and to allow appropriate attribution of the data. 
# 
#######################################################################

data_TGU9
_database_code_depnum_ccdc_archive 'CCDC 2343361'
loop_
_audit_author_name
_audit_author_address
'Xiaoge Wang'
;Peking University
China
;
_audit_update_record             
;
2024-10-29 deposited with the CCDC.	2025-05-30 downloaded from the CCDC.
;

_audit_creation_method           SHELXL-2019/3
_shelx_SHELXL_version_number     2019/3
_chemical_name_systematic        ?
_chemical_name_common            ?
_chemical_melting_point          ?
_chemical_formula_moiety         ?
_chemical_formula_sum            'C12 H7 Cr O11 S2'
_chemical_formula_weight         443.30

loop_
_atom_type_symbol
_atom_type_description
_atom_type_scat_dispersion_real
_atom_type_scat_dispersion_imag
_atom_type_scat_source
C C 0.0000 0.0000 'International Tables Vol C Tables 4.2.6.8 and 6.1.1.4'
H H 0.0000 0.0000 'International Tables Vol C Tables 4.2.6.8 and 6.1.1.4'
Cr Cr 0.0000 0.0000 'International Tables Vol C Tables 4.2.6.8 and 6.1.1.4'
O O 0.0000 0.0000 'International Tables Vol C Tables 4.2.6.8 and 6.1.1.4'
S S 0.0000 0.0000 'International Tables Vol C Tables 4.2.6.8 and 6.1.1.4'

_space_group_crystal_system      monoclinic
_space_group_IT_number           11
_space_group_name_H-M_alt        'P 21/m'
_space_group_name_Hall           '-P 2yb'

_shelx_space_group_comment       
;
The symmetry employed for this shelxl refinement is uniquely defined
by the following loop, which should always be used as a source of
symmetry information in preference to the above space-group names.
They are only intended as comments.
;

# start Validation Reply Form
_vrf_PLAT082_11                  
;
PROBLEM: High R1 Value ..................................       0.21 Report
RESPONSE: This is the result of multiple scattering of electrons in the crystal.
;
_vrf_PLAT084_11                  
;
PROBLEM: High wR2 Value (i.e. > 0.25) ...................       0.54 Report
RESPONSE: This is the result of multiple scattering of electrons in the crystal.
;
_vrf_PLAT088_11                  
;
PROBLEM: Poor Data / Parameter Ratio ....................       7.01 Note  
RESPONSE: This is the result of limit data range during 3D ED data collection.
;
_vrf_PLAT601_11                  
;
PROBLEM: Unit Cell Contains Solvent Accessible VOIDS of .        155 Ang**3
RESPONSE: The structure is porous MOF framework.
;
_vrf_PLAT911_11                  
;
PROBLEM: Missing FCF Refl Between Thmin & STh/L=    0.600        551 Report
RESPONSE: This is the result of limit data range during 3D ED data collection.
;
_vrf_PLAT026_11                  
;
PROBLEM: Ratio Observed / Unique Reflections (too) Low ..        47% Check 
RESPONSE: This is the result of limit data range during 3D ED data collection.
;


loop_
_space_group_symop_operation_xyz
'x, y, z'
'-x, y+1/2, -z'
'-x, -y, -z'
'x, -y-1/2, z'

_cell_length_a                   10.666(7)
_cell_length_b                   6.555(4)
_cell_length_c                   11.700(8)
_cell_angle_alpha                90
_cell_angle_beta                 92.118(18)
_cell_angle_gamma                90
_cell_volume                     817.4(10)
_cell_formula_units_Z            2
_cell_measurement_temperature    180(2)
_cell_measurement_reflns_used    2114
_cell_measurement_theta_min      0.067
_cell_measurement_theta_max      0.888

_exptl_crystal_description       'powder crystal'
_exptl_crystal_colour            'green blue'
_exptl_crystal_density_meas      ?
_exptl_crystal_density_method    ?
_exptl_crystal_density_diffrn    1.801
_exptl_crystal_F_000             144
_exptl_transmission_factor_min   ?
_exptl_transmission_factor_max   ?
_exptl_crystal_size_max          ?
_exptl_crystal_size_mid          ?
_exptl_crystal_size_min          ?
_exptl_absorpt_coefficient_mu    0.000
_shelx_estimated_absorpt_T_min   ?
_shelx_estimated_absorpt_T_max   ?
_exptl_absorpt_correction_type   ?
_exptl_absorpt_correction_T_min  ?
_exptl_absorpt_correction_T_max  ?
_exptl_absorpt_process_details   ?
_exptl_absorpt_special_details   ?
_diffrn_ambient_temperature      180(2)
_diffrn_radiation_wavelength     0.0251
_diffrn_radiation_type           electron
_diffrn_source                   electron
_diffrn_measurement_device_type  'JEOL 2100'
_diffrn_measurement_method       cRED
_diffrn_detector_area_resol_mean ?
_diffrn_reflns_number            2114
_diffrn_reflns_av_unetI/netI     0.1089
_diffrn_reflns_av_R_equivalents  0.0781
_diffrn_reflns_limit_h_min       -13
_diffrn_reflns_limit_h_max       13
_diffrn_reflns_limit_k_min       -6
_diffrn_reflns_limit_k_max       6
_diffrn_reflns_limit_l_min       -14
_diffrn_reflns_limit_l_max       14
_diffrn_reflns_theta_min         0.067
_diffrn_reflns_theta_max         0.888
_diffrn_reflns_theta_full        0.863
_diffrn_measured_fraction_theta_max 0.629
_diffrn_measured_fraction_theta_full 0.622
_diffrn_reflns_Laue_measured_fraction_max 0.629
_diffrn_reflns_Laue_measured_fraction_full 0.622
_diffrn_reflns_point_group_measured_fraction_max 0.629
_diffrn_reflns_point_group_measured_fraction_full 0.622
_reflns_number_total             1107
_reflns_number_gt                524
_reflns_threshold_expression     'I > 2\s(I)'
_reflns_Friedel_coverage         0.000
_reflns_Friedel_fraction_max     .
_reflns_Friedel_fraction_full    .

_reflns_special_details          
;
 Reflections were merged by SHELXL according to the crystal
 class for the calculation of statistics and refinement.
 
 _reflns_Friedel_fraction is defined as the number of unique
 Friedel pairs measured divided by the number that would be
 possible theoretically, ignoring centric projections and
 systematic absences.
;

_computing_data_collection       ?
_computing_cell_refinement       ?
_computing_data_reduction        ?
_computing_structure_solution    'SHELXT 2014/5 (Sheldrick, 2014)'
_computing_structure_refinement  'SHELXL-2019/2 (Sheldrick, 2019)'
_computing_molecular_graphics    ?
_computing_publication_material  ?
_refine_special_details          ?
_refine_ls_structure_factor_coef Fsqd
_refine_ls_matrix_type           full
_refine_ls_weighting_scheme      calc
_refine_ls_weighting_details     
'w=1/[\s^2^(Fo^2^)+(0.2000P)^2^] where P=(Fo^2^+2Fc^2^)/3'
_atom_sites_solution_primary     ?
_atom_sites_solution_secondary   ?
_atom_sites_solution_hydrogens   mixed
_refine_ls_hydrogen_treatment    mixed
_refine_ls_extinction_method     'SHELXL-2019/2 (Sheldrick 2019)'
_refine_ls_extinction_coef       1167(24)
_refine_ls_extinction_expression Fc^*^=kFc[1+0.001xFc^2^\l^3^/sin(2\q)]^-1/4^
_refine_ls_number_reflns         1107
_refine_ls_number_parameters     158
_refine_ls_number_restraints     187
_refine_ls_R_factor_all          0.2761
_refine_ls_R_factor_gt           0.2099
_refine_ls_wR_factor_ref         0.5370
_refine_ls_wR_factor_gt          0.4918
_refine_ls_goodness_of_fit_ref   1.735
_refine_ls_restrained_S_all      1.745
_refine_ls_shift/su_max          0.001
_refine_ls_shift/su_mean         0.000

loop_
_atom_site_label
_atom_site_type_symbol
_atom_site_fract_x
_atom_site_fract_y
_atom_site_fract_z
_atom_site_U_iso_or_equiv
_atom_site_adp_type
_atom_site_occupancy
_atom_site_site_symmetry_order
_atom_site_calc_flag
_atom_site_refinement_flags_posn
_atom_site_refinement_flags_adp
_atom_site_refinement_flags_occupancy
_atom_site_disorder_assembly
_atom_site_disorder_group
S3 S 0.2061(8) 0.750000 0.6696(6) 0.063(4) Uani 1 2 d DS TU P . .
S2 S 0.8536(7) 0.750000 0.6795(7) 0.064(4) Uani 1 2 d DS TU P . .
Cr1 Cr 1.000000 0.500000 0.500000 0.137(5) Uani 1 2 d DS U P . .
C21 C 0.5972(12) 0.750000 0.5264(9) 0.049(5) Uani 1 2 d DS TU P . .
H21 H 0.677643 0.750000 0.494120 0.059 Uiso 1 2 calc R U P . .
C22 C 0.5883(8) 0.750000 0.6455(8) 0.048(5) Uani 1 2 d DS TU P . .
C17 C 0.3622(10) 0.750000 0.6163(8) 0.051(5) Uani 1 2 d DS TU P . .
C16 C 0.4692(8) 0.750000 0.6907(7) 0.046(5) Uani 1 2 d DS TU P . .
O11 O 0.4436(16) 0.750000 1.0448(13) 0.081(7) Uani 1 2 d DS TU P . .
C15 C 0.4637(12) 0.750000 0.8097(7) 0.044(5) Uani 1 2 d DS TU P . .
H15 H 0.383256 0.750000 0.841963 0.053 Uiso 1 2 calc R U P . .
O9 O 0.6119(13) 0.750000 0.2915(11) 0.067(6) Uani 1 2 d DS TU P . .
C14 C 0.5686(11) 0.750000 0.8841(9) 0.056(6) Uani 1 2 d DS TU P . .
C24 C 0.6865(13) 0.750000 0.8380(9) 0.052(5) Uani 1 2 d DS TU P . .
H24 H 0.760316 0.750000 0.886016 0.062 Uiso 1 2 calc R U P . .
C13 C 0.5523(15) 0.750000 1.0112(12) 0.070(7) Uani 1 2 d DS TU P . .
C19 C 0.4903(10) 0.750000 0.4546(10) 0.053(5) Uani 1 2 d DS TU P . .
C23 C 0.6941(9) 0.750000 0.7195(9) 0.050(5) Uani 1 2 d DS TU P . .
C20 C 0.5068(13) 0.750000 0.3265(10) 0.052(5) Uani 1 2 d DS TU P . .
C18 C 0.3700(11) 0.750000 0.4970(9) 0.057(5) Uani 1 2 d DS TU P . .
H18 H 0.297197 0.750000 0.447733 0.068 Uiso 1 2 calc R U P . .
O5 O 0.8638(11) 0.555(3) 0.6109(13) 0.084(5) Uani 1 1 d D U . . .
O12 O 0.6582(15) 0.750000 1.0746(12) 0.075(6) Uani 1 2 d DS TU P . .
O8 O 0.2002(15) 0.935(2) 0.7359(15) 0.110(6) Uani 1 1 d D U . . .
O7 O 0.1148(16) 0.750000 0.5664(14) 0.093(7) Uani 1 2 d DS TU P . .
O6 O 1.037(2) 0.250000 0.6021(17) 0.105(7) Uani 1 2 d DS TU P . .
H6 H 1.065527 0.250000 0.680007 0.131 Uiso 1 2 calc DR U P . .
O4 O 0.9369(18) 0.750000 0.7778(15) 0.102(8) Uani 1 2 d S TU P . .
H12 H 0.642(7) 0.750000 1.153(2) 0.24(12) Uiso 1 2 d DS . P . .
O10 O 0.3980(13) 0.750000 0.2664(12) 0.069(6) Uani 1 2 d DS TU P . .
H10 H 0.419(6) 0.750000 0.189(2) 0.18(8) Uiso 1 2 d DS . P . .

loop_
_atom_site_aniso_label
_atom_site_aniso_U_11
_atom_site_aniso_U_22
_atom_site_aniso_U_33
_atom_site_aniso_U_23
_atom_site_aniso_U_13
_atom_site_aniso_U_12
S3 0.054(5) 0.110(10) 0.027(4) 0.000 0.014(3) 0.000
S2 0.038(4) 0.116(11) 0.037(4) 0.000 0.009(3) 0.000
Cr1 0.145(8) 0.159(12) 0.110(7) 0.008(7) 0.040(7) 0.025(9)
C21 0.030(7) 0.081(14) 0.036(7) 0.000 0.005(6) 0.000
C22 0.032(7) 0.077(14) 0.035(7) 0.000 0.008(6) 0.000
C17 0.053(8) 0.080(14) 0.021(6) 0.000 0.016(6) 0.000
C16 0.038(8) 0.072(13) 0.028(7) 0.000 0.012(7) 0.000
O11 0.086(11) 0.13(2) 0.032(7) 0.000 0.014(7) 0.000
C15 0.050(8) 0.058(13) 0.024(7) 0.000 0.011(6) 0.000
O9 0.053(8) 0.115(19) 0.034(7) 0.000 0.017(6) 0.000
C14 0.070(10) 0.080(15) 0.019(7) 0.000 0.001(7) 0.000
C24 0.059(9) 0.069(14) 0.028(7) 0.000 0.004(7) 0.000
C13 0.079(11) 0.082(15) 0.049(9) 0.000 0.015(9) 0.000
C19 0.056(8) 0.063(13) 0.040(8) 0.000 0.025(7) 0.000
C23 0.041(8) 0.062(14) 0.048(8) 0.000 0.016(7) 0.000
C20 0.056(9) 0.078(14) 0.024(7) 0.000 0.013(7) 0.000
C18 0.051(8) 0.090(14) 0.029(7) 0.000 0.001(7) 0.000
O5 0.051(6) 0.097(13) 0.105(9) -0.012(9) 0.011(6) -0.009(7)
O12 0.078(10) 0.123(19) 0.024(7) 0.000 -0.002(7) 0.000
O8 0.093(9) 0.119(15) 0.123(12) -0.022(10) 0.055(9) -0.024(10)
O7 0.068(9) 0.134(16) 0.078(10) 0.000 0.016(8) 0.000
O6 0.099(11) 0.136(14) 0.080(10) 0.000 0.000(9) 0.000
O4 0.076(10) 0.18(2) 0.047(8) 0.000 0.009(7) 0.000
O10 0.056(8) 0.118(19) 0.035(7) 0.000 0.024(7) 0.000

_geom_special_details            
;
 All esds (except the esd in the dihedral angle between two l.s. planes)
 are estimated using the full covariance matrix.  The cell esds are taken
 into account individually in the estimation of esds in distances, angles
 and torsion angles; correlations between esds in cell parameters are only
 used when they are defined by crystal symmetry.  An approximate (isotropic)
 treatment of cell esds is used for estimating esds involving l.s. planes.
;

loop_
_geom_bond_atom_site_label_1
_geom_bond_atom_site_label_2
_geom_bond_distance
_geom_bond_site_symmetry_2
_geom_bond_publ_flag
S3 O8 1.440(10) . ?
S3 O8 1.440(10) 4_575 ?
S3 O7 1.522(16) . ?
S3 C17 1.800(12) . ?
S2 O4 1.43(2) . ?
S2 O5 1.517(14) 4_575 ?
S2 O5 1.517(14) . ?
S2 C23 1.781(12) . ?
Cr1 O5 2.015(12) . ?
Cr1 O5 2.015(12) 3_766 ?
Cr1 O6 2.058(12) . ?
Cr1 O6 2.058(12) 3_766 ?
Cr1 O7 2.172(10) 1_655 ?
Cr1 O7 2.172(10) 3_666 ?
C21 C19 1.391(9) . ?
C21 C22 1.400(9) . ?
C22 C16 1.395(5) . ?
C22 C23 1.396(5) . ?
C17 C18 1.402(9) . ?
C17 C16 1.409(9) . ?
C16 C15 1.395(5) . ?
O11 C13 1.238(16) . ?
C15 C14 1.392(9) . ?
O9 C20 1.208(14) . ?
C14 C24 1.387(10) . ?
C14 C13 1.503(15) . ?
C24 C23 1.391(9) . ?
C13 O12 1.328(16) . ?
C19 C18 1.393(10) . ?
C19 C20 1.516(14) . ?
C20 O10 1.334(15) . ?

loop_
_geom_angle_atom_site_label_1
_geom_angle_atom_site_label_2
_geom_angle_atom_site_label_3
_geom_angle
_geom_angle_site_symmetry_1
_geom_angle_site_symmetry_3
_geom_angle_publ_flag
O8 S3 O8 114.3(16) . 4_575 ?
O8 S3 O7 112.9(10) . . ?
O8 S3 O7 112.9(10) 4_575 . ?
O8 S3 C17 104.2(7) . . ?
O8 S3 C17 104.2(7) 4_575 . ?
O7 S3 C17 107.4(8) . . ?
O4 S2 O5 111.8(8) . 4_575 ?
O4 S2 O5 111.8(7) . . ?
O5 S2 O5 115.0(14) 4_575 . ?
O4 S2 C23 111.2(9) . . ?
O5 S2 C23 103.1(6) 4_575 . ?
O5 S2 C23 103.1(6) . . ?
O5 Cr1 O5 180.0 . 3_766 ?
O5 Cr1 O6 84.0(7) . . ?
O5 Cr1 O6 96.0(7) 3_766 . ?
O5 Cr1 O6 96.0(7) . 3_766 ?
O5 Cr1 O6 84.0(7) 3_766 3_766 ?
O6 Cr1 O6 180.0 . 3_766 ?
O5 Cr1 O7 92.6(6) . 1_655 ?
O5 Cr1 O7 87.4(6) 3_766 1_655 ?
O6 Cr1 O7 107.4(6) . 1_655 ?
O6 Cr1 O7 72.6(6) 3_766 1_655 ?
O5 Cr1 O7 87.4(6) . 3_666 ?
O5 Cr1 O7 92.6(6) 3_766 3_666 ?
O6 Cr1 O7 72.6(6) . 3_666 ?
O6 Cr1 O7 107.4(6) 3_766 3_666 ?
O7 Cr1 O7 180.0 1_655 3_666 ?
C19 C21 C22 121.1(11) . . ?
C16 C22 C23 119.4(9) . . ?
C16 C22 C21 118.3(9) . . ?
C23 C22 C21 122.3(9) . . ?
C18 C17 C16 122.6(10) . . ?
C18 C17 S3 115.7(8) . . ?
C16 C17 S3 121.7(7) . . ?
C22 C16 C15 116.8(9) . . ?
C22 C16 C17 119.6(8) . . ?
C15 C16 C17 123.6(9) . . ?
C14 C15 C16 124.2(10) . . ?
C24 C14 C15 118.4(10) . . ?
C24 C14 C13 121.7(11) . . ?
C15 C14 C13 119.9(10) . . ?
C14 C24 C23 118.3(11) . . ?
O11 C13 O12 127.6(16) . . ?
O11 C13 C14 117.3(14) . . ?
O12 C13 C14 115.2(13) . . ?
C21 C19 C18 122.0(11) . . ?
C21 C19 C20 118.4(10) . . ?
C18 C19 C20 119.6(10) . . ?
C24 C23 C22 122.9(10) . . ?
C24 C23 S2 110.6(8) . . ?
C22 C23 S2 126.5(8) . . ?
O9 C20 O10 128.4(13) . . ?
O9 C20 C19 118.5(12) . . ?
O10 C20 C19 113.0(11) . . ?
C19 C18 C17 116.4(11) . . ?
S2 O5 Cr1 124.0(9) . . ?
S3 O7 Cr1 128.2(4) . 1_455 ?
S3 O7 Cr1 128.2(4) . 2_656 ?
Cr1 O7 Cr1 98.0(6) 1_455 2_656 ?
Cr1 O6 Cr1 105.6(9) 2_746 . ?

loop_
_geom_hbond_atom_site_label_D
_geom_hbond_atom_site_label_H
_geom_hbond_atom_site_label_A
_geom_hbond_distance_DH
_geom_hbond_distance_HA
_geom_hbond_distance_DA
_geom_hbond_angle_DHA
_geom_hbond_site_symmetry_A
_geom_hbond_publ_flag
O6 H6 O8 0.95 2.59 3.09(3) 113.4 1_645 yes
O6 H6 O8 0.95 2.59 3.09(3) 113.4 4_675 yes
O12 H12 O9 0.94(2) 1.66(3) 2.604(18) 179(7) 1_556 yes
O10 H10 O11 0.94(2) 1.72(3) 2.66(2) 175(6) 1_554 yes

_refine_diff_density_max         0.224
_refine_diff_density_min         -0.207
_refine_diff_density_rms         0.053

_shelx_res_file                  
;
TITL 02_a.res in P2(1)/m
    11.res
    created by SHELXL-2019/3 at 15:06:01 on 29-Oct-2024
REM Old TITL 02 in P2(1)/m
REM SHELXT solution in P2(1)/m
REM R1 0.441, Rweak 0.049, Alpha 0.149, Orientation as input
REM Formula found by SHELXT: C22 O3
CELL 0.0251 10.665903 6.554981 11.69975 90 92.11795 90
ZERR 2 0.006602 0.004404 0.008444 0 0.01812 0
LATT 1
SYMM -X,0.5+Y,-Z
SFAC  C 0.731 36.995 1.195 11.297 0.456 2.814 0.125 0.346 0 0 0 0 0.77 12.011
SFAC  H 0.375 15.495 0.141 4.126 0.022 0.025 -0.101 46.884 0 0 0 0 0.32 1.008
SFAC  CR 2.307 78.405 2.334 15.785 1.823 3.157 0.49 0.364 0 0 0 0 1.18 51.996
SFAC  O 0.455 23.78 0.917 7.622 0.472 2.144 0.138 0.296 0 0 0 0 0.73 15.999
SFAC  S 1.659 36.65 2.386 11.488 0.79 2.469 0.321 0.34 0 0 0 0 1.02 32.066
UNIT 24 14 2 22 4
TEMP -93

EQIV $1 1+X,-1+Y,+Z
EQIV $2 1+X,1.5-Y,+Z
EQIV $3 +X,+Y,1+Z
EQIV $4 +X,+Y,-1+Z
DFIX 1.39 0.01 C21 C19
DFIX 1.48 O5 S2
DFIX 1.75 C23 S2
DFIX 1.39 0.01 C22 C21
DFIX 1.39 0.005 C22 C23
DFIX 1.39 0.005 C16 C22
DFIX 1.39 0.01 C19 C18
DFIX 1.39 0.005 C15 C16
DFIX 1.39 0.01 C23 C24
DFIX 0.94 H12 O12
DFIX 0.94 H10 O10
DFIX 1.36 O12 C13
DFIX 1.24 O11 C13
DFIX 1.52 C20 C19
DFIX 1.24 O9 C20
DFIX 1.37 O10 C20
DFIX 1.39 0.01 C17 C16
DFIX 1.39 0.01 C18 C17
DFIX 1.45 0.01 O8 S3
DFIX 1.54 O7 S3
DFIX 1.78 C17 S3
DFIX 2 O6 Cr1
DFIX 0.95 0.005 H6 O6
DFIX 1.39 0.01 C14 C15
DFIX 1.39 0.01 C24 C14
DFIX 1.52 C14 C13
DANG 2.408 C22 C19
DANG 2.408 C16 C21
DANG 2.408 C23 C16
DANG 2.408 C21 C18
DANG 2.408 C18 C16
DANG 2.408 C22 C15
DANG 2.408 C24 C22
DANG 2.408 C15 C24
DANG 1.9 H12 C13
DANG 1.8 H10 C20
DANG 2.408 C19 C17
DANG 2.408 C17 C22
DANG 2.408 C14 C23
DANG 2.408 C14 C16
DELU 0.01 0.02 Cr1 O6
DELU 0.01 0.02 S2 O4
DELU 0.01 0.02 S2 O8
DELU 0.01 0.02 S3 O8
ISOR 0.015 0.03

L.S. 99
PLAN  20
HTAB O6 O8_$1
HTAB O6 O8_$2
HTAB O12 O9_$3
HTAB O10 O11_$4
LIST 6
HTAB
fmap 2
acta
SHEL 999 0.81
REM <olex2.extras>
REM <HklSrc "%.\\10.hkl">
REM </olex2.extras>

WGHT    0.200000
EXTI 1167.429443
FVAR       3.70385
S3    5    0.206052    0.750000    0.669576    10.50000    0.05374    0.10959 =
         0.02685    0.00000    0.01410    0.00000
S2    5    0.853559    0.750000    0.679528    10.50000    0.03815    0.11585 =
         0.03715    0.00000    0.00872    0.00000
CR1   3    1.000000    0.500000    0.500000    10.50000    0.14460    0.15852 =
         0.10994    0.00817    0.03954    0.02453
C21   1    0.597232    0.750000    0.526436    10.50000    0.03010    0.08114 =
         0.03648    0.00000    0.00455    0.00000
AFIX  43
H21   2    0.677643    0.750000    0.494120    10.50000   -1.20000
AFIX   0
C22   1    0.588347    0.750000    0.645490    10.50000    0.03179    0.07737 =
         0.03502    0.00000    0.00768    0.00000
C17   1    0.362242    0.750000    0.616346    10.50000    0.05275    0.08021 =
         0.02115    0.00000    0.01619    0.00000
C16   1    0.469192    0.750000    0.690741    10.50000    0.03829    0.07219 =
         0.02786    0.00000    0.01247    0.00000
O11   4    0.443625    0.750000    1.044791    10.50000    0.08593    0.12548 =
         0.03151    0.00000    0.01417    0.00000
C15   1    0.463692    0.750000    0.809696    10.50000    0.05014    0.05832 =
         0.02448    0.00000    0.01150    0.00000
AFIX  43
H15   2    0.383256    0.750000    0.841963    10.50000   -1.20000
AFIX   0
O9    4    0.611949    0.750000    0.291525    10.50000    0.05321    0.11501 =
         0.03370    0.00000    0.01670    0.00000
C14   1    0.568628    0.750000    0.884125    10.50000    0.06996    0.07991 =
         0.01852    0.00000    0.00076    0.00000
C24   1    0.686549    0.750000    0.837956    10.50000    0.05881    0.06867 =
         0.02797    0.00000    0.00438    0.00000
AFIX  43
H24   2    0.760316    0.750000    0.886016    10.50000   -1.20000
AFIX   0
C13   1    0.552299    0.750000    1.011175    10.50000    0.07937    0.08215 =
         0.04886    0.00000    0.01470    0.00000
C19   1    0.490322    0.750000    0.454603    10.50000    0.05645    0.06333 =
         0.04002    0.00000    0.02515    0.00000
C23   1    0.694085    0.750000    0.719476    10.50000    0.04073    0.06207 =
         0.04818    0.00000    0.01594    0.00000
C20   1    0.506760    0.750000    0.326480    10.50000    0.05557    0.07764 =
         0.02385    0.00000    0.01252    0.00000
C18   1    0.370020    0.750000    0.497004    10.50000    0.05075    0.09001 =
         0.02918    0.00000    0.00141    0.00000
AFIX  43
H18   2    0.297197    0.750000    0.447733    10.50000   -1.20000
AFIX   0
O5    4    0.863796    0.554743    0.610869    11.00000    0.05141    0.09695 =
         0.10520   -0.01171    0.01092   -0.00921
O12   4    0.658151    0.750000    1.074566    10.50000    0.07833    0.12255 =
         0.02396    0.00000   -0.00189    0.00000
O8    4    0.200201    0.934552    0.735946    11.00000    0.09276    0.11853 =
         0.12254   -0.02208    0.05479   -0.02417
O7    4    0.114810    0.750000    0.566395    10.50000    0.06759    0.13388 =
         0.07765    0.00000    0.01619    0.00000
O6    4    1.037158    0.250000    0.602075    10.50000    0.09858    0.13594 =
         0.08008    0.00000    0.00018    0.00000
AFIX  43
H6    2    1.065527    0.250000    0.680007    10.50000   -1.25000
AFIX   0
O4    4    0.936898    0.750000    0.777752    10.50000    0.07647    0.18225 =
         0.04744    0.00000    0.00886    0.00000
H12   2    0.641997    0.750000    1.153352    10.50000    0.23621
O10   4    0.398014    0.750000    0.266370    10.50000    0.05614    0.11841 =
         0.03526    0.00000    0.02396    0.00000
H10   2    0.419013    0.750000    0.189253    10.50000    0.18323
HKLF 4


REM  02_a.res in P2(1)/m
REM wR2 = 0.5370, GooF = S = 1.735, Restrained GooF = 1.745 for all data
REM R1 = 0.2099 for 524 Fo > 4sig(Fo) and 0.2761 for all 1107 data
REM 158 parameters refined using 187 restraints

END

WGHT      0.2000      0.0000

REM Instructions for potential hydrogen bonds
HTAB C24 O4
EQIV $11 -x+1, -y+1, -z+1
HTAB C18 O5_$11
EQIV $7 -x+1, y+1/2, -z+1
HTAB C18 O5_$7
HTAB O6 O8_$1
HTAB O6 O8_$2
HTAB O12 O9_$3
HTAB O10 O11_$4

REM Highest difference peak  0.224,  deepest hole -0.207,  1-sigma level  0.053
Q1    1   0.5874  0.8473  0.6409  11.00000  0.05    0.22
Q2    1   0.8575  0.2500  0.7691  10.50000  0.05    0.22
Q3    1   0.6815  0.8345  0.8406  11.00000  0.05    0.18
Q4    1   0.3600  0.8567  0.6137  11.00000  0.05    0.18
Q5    1   1.0779  0.2500  0.9109  10.50000  0.05    0.18
Q6    1   0.8264  0.7500  0.9072  10.50000  0.05    0.17
Q7    1   0.1789  0.8629  0.6611  11.00000  0.05    0.17
Q8    1   0.4993  0.8402  0.4528  11.00000  0.05    0.17
Q9    1   0.2588  0.8348  0.4278  11.00000  0.05    0.16
Q10   1   0.4132  0.8130  1.0415  11.00000  0.05    0.16
Q11   1   0.9276  0.8779  1.0655  11.00000  0.05    0.16
Q12   1   0.2472  0.7500  0.4333  10.50000  0.05    0.15
Q13   1   0.4636  0.8370  0.6792  11.00000  0.05    0.15
Q14   1   0.5987  0.8427  0.5186  11.00000  0.05    0.15
Q15   1   0.8513  0.8799  0.6786  11.00000  0.05    0.15
Q16   1   0.1142  0.8976  0.5796  11.00000  0.05    0.15
Q17   1   0.5570  0.8449  0.8745  11.00000  0.05    0.15
Q18   1   0.8555  0.4294  0.7636  11.00000  0.05    0.15
Q19   1   0.1382  0.7500  1.0049  10.50000  0.05    0.14
Q20   1   0.7817  0.8997  0.9224  11.00000  0.05    0.14
;
_shelx_res_checksum              15752
